# Supplementary material for: 3,3′-Dimethyl-4,4′-(hexane-1,6-di­yl)bis­[1H-1,2,4-triazol-5(4H)-one]
Source: Acta Crystallogr Sect E Struct Rep Online. 2010 Sep 25;66(Pt 10):o2615. doi: 10.1107/S1600536810037311 (PMC2983399; doi:10.1107/S1600536810037311)
Supplement: Supplementary file 1 [file e-66-o2615-sup1.cif]

##############################################################################
###                                                                        ###
###        Electronic paper (Acta Crystallographica Section E)             ###
###                                                                        ###
##############################################################################
#                                                                            #
# This CIF contains the data in a paper accepted for publication in Acta     #
# Crystallographica Section E. It conforms to the requirements of Notes      #
# for Authors for Section E, and has been peer reviewed under the auspices   #
# of the IUCr Commission on Journals.                                        #
#                                                                            #
# Full details of the Crystallographic Information File format               #
# are given in the paper "The Crystallographic Information File (CIF):       #
# a New Standard Archive File for Crystallography" by S. R. Hall, F. H.      #
# Allen and I. D. Brown [Acta Cryst. (1991), A47, 655-685].                  #
#                                                                            #
# The current version of the core CIF dictionary is obtainable from          #
# ftp://ftp.iucr.org/pub/cif_core.dic. The current version number is 2.4.    #
#                                                                            #
# Software is freely available for graphical display of the structure(s) in  #
# this CIF.  For information consult the CIF home page http://www.iucr.org/  #
# cif/home.html                                                              #
#                                                                            #
# This file may be used for bona fide research purposes within the           #
# scientific community so long as proper attribution is given to the journal # 
# article from which it was obtained.                                        #
#                                                                            #
##############################################################################
                                             
data_global
_audit_creation_method     SHELXL-97
_journal_date_recd_electronic     2010-09-07
_journal_date_accepted     2010-09-17
_journal_name_full     'Acta Crystallographica, Section E'
_journal_year     2010
_journal_volume     66
_journal_issue     10
_journal_page_first     o2615
_journal_page_last     o2615
_journal_paper_category     QO
_journal_coeditor_code     PK2267
_publ_contact_author_name     'Dr. Ufuk Coruh '
_publ_contact_author_address
;
Department of Computer Education and Instructional Technology
Educational Faculty
Ondokuz May\?is University
55200-Atakum-Samsun
Turkey
;
_publ_contact_author_email     ucoruh@omu.edu.tr
_publ_contact_author_fax     ' '
_publ_contact_author_phone     ' '
_publ_section_title
;\
3,3'-Dimethyl-4,4'-(hexane-1,6-diyl)bis[1<i>H</i>-1,2,4-triazol-5(4<i>H</i>)-\
one]
;
loop_
    _publ_author_name
    _publ_author_address
    'Ustaba\,s, Re\,sat'
;
Department of Middle Education
Educational Faculty
Ondokuz May\?is University
55200 Atakum
Samsun
Turkey
;
    '\,Coruh, Ufuk'
;
Department of Computer Education and Instructional Technology
Educational Faculty
Ondokuz May\?is University
55200 Atakum--Samsun
Turkey
;
    '\"Unl\"uer, Dilek'
;
Department of Chemistry
Faculty of Arts and Sciences
Karadeniz Teknik University
61080 Trabzon
Turkey
;
    'H\"okelek, Tuncer'
;
Department of Physics
Hacettepe University
Beytepe 06800
Ankara
Turkey
;
    'Ermi\,s, Emel'
;
Anadolu University
Faculty of Science
Department of Chemistry
26470 Yeniba\^glar
Eski\,sehir
Turkey
;
data_I
_chemical_name_systematic
;
3,3'-Dimethyl-4,4'-(hexane-1,6-diyl)bis[1<i>H</i>-1,2,4-triazol-
5(4<i>H</i>)-one]
;
_chemical_name_common     ?
_chemical_formula_moiety     'C12 H20 N6 O2'
_chemical_formula_sum     'C12 H20 N6 O2'
_chemical_formula_iupac     'C12 H20 N6 O2'
_chemical_formula_weight     280.34
_chemical_melting_point     ?
_symmetry_cell_setting     triclinic
_symmetry_space_group_name_H-M     'P -1'
_symmetry_space_group_name_Hall     '-P 1'
loop_
    _symmetry_equiv_pos_as_xyz
    'x, y, z'
    '-x, -y, -z'
_cell_length_a     6.3641(2)
_cell_length_b     7.3034(2)
_cell_length_c     7.7774(2)
_cell_angle_alpha     93.299(2)
_cell_angle_beta     109.578(2)
_cell_angle_gamma     94.707(2)
_cell_volume     338.047(17)
_cell_formula_units_Z     1
_cell_measurement_reflns_used     1309
_cell_measurement_theta_min     2.79
_cell_measurement_theta_max     28.29
_cell_measurement_temperature     101(2)
_exptl_crystal_description     rod-shaped
_exptl_crystal_colour     colorless
_exptl_crystal_size_max     0.40
_exptl_crystal_size_mid     0.16
_exptl_crystal_size_min     0.12
_exptl_crystal_density_diffrn     1.377
_exptl_crystal_density_meas     ?
_exptl_crystal_density_method     'not measured'
_exptl_crystal_F_000     150
_exptl_absorpt_coefficient_mu     0.099
_exptl_absorpt_correction_type     multi-scan
_exptl_absorpt_process_details     '(SADABS; Bruker, 2007)'
_exptl_absorpt_correction_T_min     0.9617
_exptl_absorpt_correction_T_max     0.9883
_exptl_special_details
;
;
_diffrn_ambient_temperature     101(2)
_diffrn_radiation_type     MoK\a
_diffrn_radiation_wavelength     0.71073
_diffrn_radiation_source     'fine-focus sealed tube'
_diffrn_radiation_monochromator     graphite
_diffrn_measurement_device_type     'Bruker Kappa APEXII CCD area-detector'
_diffrn_measurement_method     '\f and \w scans'
_diffrn_detector_area_resol_mean     ?
_diffrn_reflns_number     6074
_diffrn_reflns_av_R_equivalents     0.0329
_diffrn_reflns_av_sigmaI/netI     0.0374
_diffrn_reflns_theta_min     2.79
_diffrn_reflns_theta_max     28.29
_diffrn_reflns_theta_full     28.29
_diffrn_measured_fraction_theta_max     0.991
_diffrn_measured_fraction_theta_full     0.991
_diffrn_reflns_limit_h_min     -8
_diffrn_reflns_limit_h_max     8
_diffrn_reflns_limit_k_min     -9
_diffrn_reflns_limit_k_max     9
_diffrn_reflns_limit_l_min     -10
_diffrn_reflns_limit_l_max     10
_diffrn_standards_number     0
_diffrn_standards_interval_count     .
_diffrn_standards_interval_time     .
_diffrn_standards_decay_%     ?
_refine_special_details
;
Refinement of <i>F</i>^2^ against ALL reflections. The weighted <i>R</i>-factor
<i>wR</i> and goodness of fit <i>S</i> are based on <i>F</i>^2^, conventional
<i>R</i>-factors <i>R</i> are based on <i>F</i>, with <i>F</i> set to zero for
negative <i>F</i>^2^. The threshold expression of <i>F</i>^2^ >
\s(<i>F</i>^2^) is used only for calculating <i>R</i>-factors(gt) <i>etc</i>.
and is not relevant to the choice of reflections for refinement.
<i>R</i>-factors based on <i>F</i>^2^ are statistically about twice as large
as those based on <i>F</i>, and <i>R</i>- factors based on ALL data will be
even larger.
;
_reflns_number_total     1673
_reflns_number_gt     1309
_reflns_threshold_expression     I>2\s(I)
_refine_ls_structure_factor_coef     Fsqd
_refine_ls_matrix_type     full
_refine_ls_R_factor_all     0.0566
_refine_ls_R_factor_gt     0.0410
_refine_ls_wR_factor_gt     0.1029
_refine_ls_wR_factor_ref     0.1121
_refine_ls_goodness_of_fit_ref     1.031
_refine_ls_restrained_S_all     1.031
_refine_ls_number_reflns     1673
_refine_ls_number_parameters     131
_refine_ls_number_restraints     0
_refine_ls_hydrogen_treatment     refall
_refine_ls_weighting_scheme     calc
_refine_ls_weighting_details
         'calc w=1/[\s^2^(Fo^2^)+(0.0620P)^2^+0.0594P] where P=(Fo^2^+2Fc^2^)/3'
_atom_sites_solution_hydrogens     geom
_atom_sites_solution_primary     direct
_atom_sites_solution_secondary     difmap
_refine_ls_shift/su_max     0.000
_refine_ls_shift/su_mean     0.000
_refine_diff_density_max     0.324
_refine_diff_density_min     -0.284
_refine_ls_extinction_method     none
_refine_ls_extinction_coef     ?
loop_
    _atom_type_symbol
    _atom_type_description
    _atom_type_scat_dispersion_real
    _atom_type_scat_dispersion_imag
    _atom_type_scat_source
    'C' 'C' 0.0033 0.0016
                         'International Tables Vol C Tables 4.2.6.8 and 6.1.1.4'
    'H' 'H' 0.0000 0.0000
                         'International Tables Vol C Tables 4.2.6.8 and 6.1.1.4'
    'N' 'N' 0.0061 0.0033
                         'International Tables Vol C Tables 4.2.6.8 and 6.1.1.4'
    'O' 'O' 0.0106 0.0060
                         'International Tables Vol C Tables 4.2.6.8 and 6.1.1.4'
_computing_data_collection     'APEX2 (Bruker, 2007)'
_computing_cell_refinement     'SAINT (Bruker, 2007)'
_computing_data_reduction     'SAINT (Bruker, 2007)'
_computing_structure_solution     'SHELXS97 (Sheldrick, 2008)'
_computing_structure_refinement     'SHELXL97 (Sheldrick, 2008)'
_computing_molecular_graphics     'ORTEP-3 for Windows (Farrugia, 1997)'
_computing_publication_material     'WinGX (Farrugia, 1999)'
loop_
    _atom_site_type_symbol
    _atom_site_label
    _atom_site_fract_x
    _atom_site_fract_y
    _atom_site_fract_z
    _atom_site_U_iso_or_equiv
    _atom_site_adp_type
    _atom_site_calc_flag
    _atom_site_refinement_flags
    _atom_site_occupancy
    _atom_site_disorder_assembly
    _atom_site_disorder_group
    O O1 0.49741(15) 0.02539(13) 0.76514(13) 0.0199(3) Uani d . 1 . .
    N N1 0.84928(18) 0.18555(15) 0.81036(15) 0.0159(3) Uani d . 1 . .
    N N2 0.98018(18) 0.22436(15) 1.11442(15) 0.0183(3) Uani d . 1 . .
    N N3 0.76344(18) 0.13460(15) 1.04956(15) 0.0173(3) Uani d . 1 . .
    C C1 0.6815(2) 0.10507(17) 0.86549(18) 0.0162(3) Uani d . 1 . .
    C C2 0.8354(2) 0.1878(2) 0.61861(18) 0.0189(3) Uani d . 1 . .
    C C3 0.7642(2) 0.36813(19) 0.54057(19) 0.0202(3) Uani d . 1 . .
    C C4 0.5280(2) 0.40487(19) 0.53108(19) 0.0193(3) Uani d . 1 . .
    C C5 1.0248(2) 0.25341(17) 0.96590(18) 0.0166(3) Uani d . 1 . .
    C C6 1.2408(2) 0.3456(2) 0.9639(2) 0.0207(3) Uani d . 1 . .
    H H21 0.981(3) 0.163(2) 0.609(2) 0.019(4) Uiso d . 1 . .
    H H61 1.220(3) 0.461(3) 0.914(2) 0.030(4) Uiso d . 1 . .
    H H32 0.772(3) 0.361(2) 0.415(2) 0.025(4) Uiso d . 1 . .
    H H41 0.512(3) 0.397(2) 0.655(2) 0.018(4) Uiso d . 1 . .
    H H31 0.876(3) 0.476(2) 0.614(2) 0.028(4) Uiso d . 1 . .
    H H42 0.414(3) 0.309(2) 0.446(2) 0.022(4) Uiso d . 1 . .
    H H22 0.732(3) 0.087(2) 0.551(2) 0.025(4) Uiso d . 1 . .
    H H3 0.696(3) 0.089(2) 1.125(3) 0.036(5) Uiso d . 1 . .
    H H62 1.310(3) 0.273(3) 0.887(3) 0.035(5) Uiso d . 1 . .
    H H63 1.348(3) 0.368(3) 1.093(3) 0.041(5) Uiso d . 1 . .
loop_
    _atom_site_aniso_label
    _atom_site_aniso_U_11
    _atom_site_aniso_U_22
    _atom_site_aniso_U_33
    _atom_site_aniso_U_12
    _atom_site_aniso_U_13
    _atom_site_aniso_U_23
    O1 0.0140(5) 0.0240(5) 0.0184(5) -0.0042(4) 0.0030(4) 0.0004(4)
    N1 0.0126(6) 0.0162(6) 0.0181(6) 0.0005(4) 0.0043(5) 0.0024(4)
    N2 0.0123(6) 0.0186(6) 0.0213(6) -0.0005(4) 0.0028(5) 0.0012(4)
    N3 0.0127(6) 0.0192(6) 0.0183(6) -0.0006(4) 0.0035(5) 0.0026(4)
    C1 0.0134(6) 0.0150(6) 0.0197(7) 0.0028(5) 0.0047(5) 0.0025(5)
    C2 0.0156(7) 0.0230(7) 0.0169(7) -0.0009(6) 0.0049(5) -0.0001(5)
    C3 0.0163(7) 0.0237(7) 0.0202(7) -0.0017(6) 0.0065(6) 0.0039(6)
    C4 0.0160(7) 0.0213(7) 0.0184(7) -0.0029(5) 0.0039(6) 0.0035(5)
    C5 0.0130(6) 0.0153(6) 0.0198(7) 0.0033(5) 0.0028(5) 0.0018(5)
    C6 0.0131(7) 0.0208(7) 0.0261(8) -0.0005(5) 0.0045(6) 0.0021(6)
_geom_special_details
;
All e.s.d.'s (except the e.s.d. in the dihedral angle between two l.s. planes)
are estimated using the full covariance matrix. The cell e.s.d.'s are taken
into account individually in the estimation of e.s.d.'s in distances, angles
and torsion angles; correlations between e.s.d.'s in cell parameters are only
used when they are defined by crystal symmetry. An approximate (isotropic)
treatment of cell e.s.d.'s is used for estimating e.s.d.'s involving l.s.
planes.
;
loop_
    _geom_bond_atom_site_label_1
    _geom_bond_atom_site_label_2
    _geom_bond_site_symmetry_2
    _geom_bond_distance
    _geom_bond_publ_flag
    O1 C1 . 1.2421(16) ?
    N1 C5 . 1.3751(17) ?
    N1 C1 . 1.3794(16) ?
    N1 C2 . 1.4653(16) ?
    N2 C5 . 1.3031(17) ?
    N2 N3 . 1.3907(15) ?
    N3 C1 . 1.3467(18) ?
    N3 H3 . 0.902(19) ?
    C2 C3 . 1.521(2) ?
    C2 H21 . 0.985(15) ?
    C2 H22 . 0.945(18) ?
    C3 C4 . 1.5271(19) ?
    C3 H32 . 0.991(16) ?
    C3 H31 . 1.017(18) ?
    C4 C4 2_666 1.528(3) ?
    C4 H41 . 1.007(15) ?
    C4 H42 . 1.000(17) ?
    C5 C6 . 1.4856(19) ?
    C6 H61 . 0.952(18) ?
    C6 H62 . 1.006(18) ?
    C6 H63 . 1.00(2) ?
loop_
    _geom_angle_atom_site_label_1
    _geom_angle_atom_site_label_2
    _geom_angle_atom_site_label_3
    _geom_angle_site_symmetry_1
    _geom_angle_site_symmetry_3
    _geom_angle
    _geom_angle_publ_flag
    C5 N1 C1 . . 107.39(11) ?
    C5 N1 C2 . . 128.60(11) ?
    C1 N1 C2 . . 123.98(11) ?
    C5 N2 N3 . . 103.79(11) ?
    C1 N3 N2 . . 112.63(11) ?
    C1 N3 H3 . . 124.9(12) ?
    N2 N3 H3 . . 122.0(12) ?
    O1 C1 N3 . . 128.98(12) ?
    O1 C1 N1 . . 126.86(12) ?
    N3 C1 N1 . . 104.16(11) ?
    N1 C2 C3 . . 112.31(11) ?
    N1 C2 H21 . . 108.9(9) ?
    C3 C2 H21 . . 111.3(9) ?
    N1 C2 H22 . . 107.6(10) ?
    C3 C2 H22 . . 110.7(10) ?
    H21 C2 H22 . . 105.8(13) ?
    C2 C3 C4 . . 114.14(11) ?
    C2 C3 H32 . . 106.5(9) ?
    C4 C3 H32 . . 109.1(9) ?
    C2 C3 H31 . . 110.3(10) ?
    C4 C3 H31 . . 109.3(9) ?
    H32 C3 H31 . . 107.2(13) ?
    C3 C4 C4 . 2_666 112.27(14) ?
    C3 C4 H41 . . 110.2(9) ?
    C4 C4 H41 2_666 . 108.2(8) ?
    C3 C4 H42 . . 110.5(9) ?
    C4 C4 H42 2_666 . 109.0(9) ?
    H41 C4 H42 . . 106.5(13) ?
    N2 C5 N1 . . 111.99(11) ?
    N2 C5 C6 . . 124.26(13) ?
    N1 C5 C6 . . 123.74(12) ?
    C5 C6 H61 . . 110.6(10) ?
    C5 C6 H62 . . 113.5(10) ?
    H61 C6 H62 . . 105.9(14) ?
    C5 C6 H63 . . 108.9(11) ?
    H61 C6 H63 . . 108.3(15) ?
    H62 C6 H63 . . 109.6(14) ?
loop_
    _geom_torsion_atom_site_label_1
    _geom_torsion_atom_site_label_2
    _geom_torsion_atom_site_label_3
    _geom_torsion_atom_site_label_4
    _geom_torsion_site_symmetry_1
    _geom_torsion_site_symmetry_2
    _geom_torsion_site_symmetry_3
    _geom_torsion_site_symmetry_4
    _geom_torsion
    _geom_torsion_publ_flag
    C5 N2 N3 C1 . . . . 1.87(14) ?
    N2 N3 C1 O1 . . . . 178.11(12) ?
    N2 N3 C1 N1 . . . . -2.33(14) ?
    C5 N1 C1 O1 . . . . -178.57(12) ?
    C2 N1 C1 O1 . . . . -0.5(2) ?
    C5 N1 C1 N3 . . . . 1.86(13) ?
    C2 N1 C1 N3 . . . . 179.93(11) ?
    C5 N1 C2 C3 . . . . -84.62(16) ?
    C1 N1 C2 C3 . . . . 97.73(14) ?
    N1 C2 C3 C4 . . . . -64.04(15) ?
    C2 C3 C4 C4 . . . 2_666 174.64(14) ?
    N3 N2 C5 N1 . . . . -0.58(14) ?
    N3 N2 C5 C6 . . . . -179.47(12) ?
    C1 N1 C5 N2 . . . . -0.81(15) ?
    C2 N1 C5 N2 . . . . -178.77(12) ?
    C1 N1 C5 C6 . . . . 178.09(12) ?
    C2 N1 C5 C6 . . . . 0.1(2) ?
loop_
    _geom_hbond_atom_site_label_D
    _geom_hbond_atom_site_label_H
    _geom_hbond_atom_site_label_A
    _geom_hbond_site_symmetry_A
    _geom_hbond_distance_DH
    _geom_hbond_distance_HA
    _geom_hbond_distance_DA
    _geom_hbond_angle_DHA
    _geom_hbond_publ_flag
    N3 H3 O1 2_657 0.90(2) 1.89(2) 2.7707(15) 167(2) yes
