# Supplementary material for: 3,3′-Dimethyl-4,4′-(hexane-1,6-di­yl)bis­[1H-1,2,4-triazol-5(4H)-one]
Source: Acta Crystallogr Sect E Struct Rep Online. 2010 Sep 25;66(Pt 10):o2615. doi: 10.1107/S1600536810037311 (PMC2983399; doi:10.1107/S1600536810037311)
Supplement: Supplementary file 2 [file e-66-o2615-Isup2.hkl]

#
# h,k,l, Fc-squared, Fo-squared, sigma(Fo-squared) and status flag
#
data_I
_shelx_title ' ufuk0905_0m in P-1'
_shelx_refln_list_code          4
_shelx_F_calc_maximum       69.88
_exptl_crystal_F_000       150.00
_reflns_d_resolution_high  0.7497
 
loop_
 _symmetry_equiv_pos_as_xyz
 'x, y, z'
 '-x, -y, -z'
 
_cell_length_a     6.3641
_cell_length_b     7.3034
_cell_length_c     7.7774
_cell_angle_alpha  93.299
_cell_angle_beta  109.578
_cell_angle_gamma  94.707
 
_shelx_F_squared_multiplier     1.000
 
loop_
 _refln_index_h
 _refln_index_k
 _refln_index_l
 _refln_F_squared_calc
 _refln_F_squared_meas
 _refln_F_squared_sigma
 _refln_observed_status
   1   0   0       46.20       49.64      0.60 o
   2   0   0       12.44       10.84      0.39 o
   3   0   0      148.79      162.98      2.36 o
   4   0   0      568.64      614.07      7.04 o
   5   0   0        1.39        1.35      0.45 o
   6   0   0       72.46       77.84      2.04 o
   7   0   0        0.14        1.88      3.45 o
  -7   1   0        9.96        9.24      2.03 o
  -6   1   0       98.54       98.04      2.50 o
  -5   1   0        1.41        1.43      0.45 o
  -4   1   0       44.43       48.07      1.87 o
  -3   1   0        1.07        2.05      0.44 o
  -2   1   0      106.43       94.60      1.31 o
  -1   1   0     1089.65     1084.09      8.96 o
   0   1   0      271.66      271.72      3.40 o
   1   1   0      806.64      819.97     10.81 o
   2   1   0      267.13      323.98      3.28 o
   3   1   0       21.84       31.35      0.92 o
   4   1   0       28.73       31.39      0.88 o
   5   1   0       57.07       62.97      1.39 o
   6   1   0       24.25       23.55      1.30 o
   7   1   0       13.66       10.82      2.37 o
  -7   2   0       55.21       54.90      5.42 o
  -6   2   0        7.12        7.12      1.13 o
  -5   2   0       66.73       70.57      1.89 o
  -4   2   0        1.20        1.68      0.27 o
  -3   2   0       13.50       13.92      0.44 o
  -2   2   0        8.81        9.73      0.25 o
  -1   2   0     4883.34     4466.17     54.80 o
   0   2   0      384.11      361.35      3.67 o
   1   2   0       82.49      101.85      1.50 o
   2   2   0       97.44      106.56      1.44 o
   3   2   0      295.85      341.27      4.10 o
   4   2   0       12.86       12.87      0.72 o
   5   2   0      247.49      244.96      4.17 o
   6   2   0        0.00        0.30      0.64 o
   7   2   0       42.41       49.40      3.76 o
  -7   3   0       64.07       70.26      6.71 o
  -6   3   0       14.86       15.61      1.45 o
  -5   3   0      102.34       99.76      2.80 o
  -4   3   0       62.95       58.12      1.51 o
  -3   3   0        6.96        6.28      0.47 o
  -2   3   0      272.25      260.30      3.66 o
  -1   3   0     1164.95     1117.93     10.96 o
   0   3   0       20.19       19.48      0.46 o
   1   3   0      116.47      115.99      1.59 o
   2   3   0        1.35        1.97      0.36 o
   3   3   0       39.47       35.89      1.14 o
   4   3   0      151.90      146.05      2.82 o
   5   3   0        0.60        0.79      0.57 o
   6   3   0       29.82       30.66      1.84 o
   7   3   0       30.20       30.59      3.94 o
  -7   4   0       28.26       27.64      4.04 o
  -6   4   0       49.29       46.52      2.74 o
  -5   4   0        2.63        2.73      1.37 o
  -4   4   0       67.46       64.07      2.09 o
  -3   4   0       46.56       48.37      2.01 o
  -2   4   0     1298.15     1287.16     16.29 o
  -1   4   0      382.17      389.13      4.08 o
   0   4   0       58.53       52.71      1.01 o
   1   4   0        9.50        9.09      0.60 o
   2   4   0      191.84      195.62      3.24 o
   3   4   0        0.53       -0.17      0.40 o
   4   4   0       28.46       28.91      1.33 o
   5   4   0        0.94        1.83      0.76 o
   6   4   0       69.42       71.51      3.09 o
  -7   5   0        5.42        3.24      2.44 o
  -6   5   0       44.90       47.00      3.10 o
  -5   5   0        2.12        1.26      0.80 o
  -4   5   0        0.81        0.38      0.62 o
  -3   5   0      213.19      196.59      4.31 o
  -2   5   0      204.00      198.14      3.52 o
  -1   5   0       74.19       74.53      1.33 o
   0   5   0      161.82      153.85      2.89 o
   1   5   0       34.13       30.65      0.95 o
   2   5   0       37.90       40.73      1.32 o
   3   5   0       91.25       83.60      2.05 o
   4   5   0       20.28       18.25      1.17 o
   5   5   0        0.16        0.17      0.73 o
   6   5   0       24.13       29.09      3.99 o
  -6   6   0       11.83       11.32      4.06 o
  -5   6   0        1.98        1.04      1.11 o
  -4   6   0        0.87        0.88      0.81 o
  -3   6   0      223.28      224.62      4.93 o
  -2   6   0      213.01      201.15      3.73 o
  -1   6   0        1.19        0.78      0.51 o
   0   6   0        3.60        4.42      0.55 o
   1   6   0        0.01        0.11      0.46 o
   2   6   0       10.57       10.00      0.84 o
   3   6   0       35.63       34.37      1.50 o
   4   6   0       23.17       24.91      1.70 o
   5   6   0        0.75        1.46      0.91 o
  -6   7   0        2.17        2.46      2.53 o
  -5   7   0        2.88        2.43      1.69 o
  -4   7   0        4.49        3.97      1.36 o
  -3   7   0       39.30       39.14      1.92 o
  -2   7   0       19.97       21.43      1.45 o
  -1   7   0       14.07       13.08      0.99 o
   0   7   0       10.38        9.37      1.35 o
   1   7   0       52.96       53.98      1.77 o
   2   7   0       91.77       89.26      3.13 o
   3   7   0        1.91        2.21      0.83 o
   4   7   0        3.00        2.20      0.94 o
  -5   8   0        1.63        3.44      1.64 o
  -4   8   0      148.70      155.96      8.26 o
  -3   8   0       54.72       58.53      3.64 o
  -2   8   0        0.05        0.69      1.95 o
  -1   8   0        1.08        1.88      0.93 o
   0   8   0       20.31       21.84      2.14 o
   1   8   0        0.00        0.70      1.03 o
   2   8   0        0.97       -0.32      1.04 o
   3   8   0       12.17       10.94      1.53 o
  -3   9   0       65.21       67.48      6.19 o
  -2   9   0        0.76        0.47      1.55 o
  -1   9   0        5.32        6.57      2.16 o
   0   9   0        4.23        1.92      1.26 o
   1   9   0        0.79        1.12      1.24 o
   2   9   0        7.49        8.53      1.77 o
  -2  -9   1       43.86       44.62      3.30 o
  -1  -9   1        0.83        1.06      1.24 o
   0  -9   1       46.57       49.65      4.79 o
   1  -9   1       12.82       11.97      2.67 o
   2  -9   1        1.06       -0.33      1.55 o
   3  -9   1        0.18        1.94      1.49 o
  -4  -8   1        0.02       -1.11      1.79 o
  -3  -8   1        0.84        0.57      1.05 o
  -2  -8   1       46.78       50.01      4.65 o
  -1  -8   1        6.38        6.93      1.49 o
   0  -8   1        4.51        2.01      0.79 o
   1  -8   1       11.42       11.34      1.30 o
   2  -8   1        3.97        2.75      0.87 o
   3  -8   1       99.07      105.13      4.42 o
   4  -8   1        0.37        1.15      1.33 o
  -5  -7   1       16.23       16.07      2.30 o
  -4  -7   1        0.02       -0.87      0.92 o
  -3  -7   1       85.63       86.28      2.60 o
  -2  -7   1       55.66       55.43      2.83 o
  -1  -7   1       30.13       31.40      1.58 o
   0  -7   1       25.56       26.76      1.38 o
   1  -7   1        9.90        9.66      0.84 o
   2  -7   1       38.77       35.80      3.47 o
   3  -7   1        0.71        1.00      0.78 o
   4  -7   1        0.22       -0.14      1.02 o
   5  -7   1       12.13        9.18      1.80 o
  -5  -6   1       39.92       39.82      2.19 o
  -4  -6   1        1.95        2.42      0.96 o
  -3  -6   1      118.82      112.24      2.90 o
  -2  -6   1        8.23        7.82      0.71 o
  -1  -6   1      119.61      113.09      2.20 o
   0  -6   1       37.37       36.31      1.07 o
   1  -6   1       12.17       12.70      0.79 o
   2  -6   1       86.64       90.67      2.63 o
   3  -6   1       41.88       39.69      1.80 o
   4  -6   1        0.20        0.17      0.68 o
   5  -6   1        9.17       13.95      1.89 o
   6  -6   1       25.82       20.86      2.46 o
  -6  -5   1        0.22        0.98      0.87 o
  -5  -5   1       10.45        9.02      1.31 o
  -4  -5   1      170.60      152.74      3.08 o
  -3  -5   1        9.22        9.23      0.95 o
  -2  -5   1       63.63       64.57      1.52 o
  -1  -5   1      308.01      282.69      3.77 o
   0  -5   1       71.66       71.36      1.50 o
   1  -5   1       46.30       46.48      1.82 o
   2  -5   1       20.83       19.76      0.94 o
   3  -5   1       63.38       60.32      2.04 o
   4  -5   1        2.18        1.17      0.64 o
   5  -5   1       38.00       36.24      2.68 o
   6  -5   1        0.93        2.39      1.53 o
  -7  -4   1       24.85       20.60      3.57 o
  -6  -4   1        4.31        5.80      1.72 o
  -5  -4   1        1.84        1.85      0.86 o
  -4  -4   1       58.80       58.59      1.80 o
  -3  -4   1        7.68        5.33      0.59 o
  -2  -4   1       74.83       77.71      1.33 o
  -1  -4   1       50.41       50.34      1.60 o
   0  -4   1       44.90       46.39      0.99 o
   1  -4   1      276.70      273.77      3.43 o
   2  -4   1      103.28      101.30      1.84 o
   3  -4   1       40.38       38.31      2.42 o
   4  -4   1        2.25        2.61      0.68 o
   5  -4   1       61.37       60.40      5.28 o
   6  -4   1       54.81       52.23      3.05 o
   7  -4   1       25.18       18.58      3.52 o
  -7  -3   1        0.19        1.13      0.92 o
  -6  -3   1       10.24        9.16      1.10 o
  -5  -3   1       20.83       19.34      1.29 o
  -4  -3   1        3.35        3.65      0.59 o
  -3  -3   1       58.68       68.15      1.37 o
  -2  -3   1      146.07      142.52      2.14 o
  -1  -3   1        0.83        0.83      0.29 o
   0  -3   1      319.35      318.31      3.89 o
   1  -3   1      180.97      187.55      2.60 o
   2  -3   1        5.26        5.83      0.37 o
   3  -3   1        0.33        0.59      0.32 o
   4  -3   1      268.43      254.89      4.56 o
   5  -3   1        0.60        0.85      0.70 o
   6  -3   1       35.50       28.25      3.47 o
   7  -3   1        7.71       10.23      2.12 o
  -7  -2   1       33.68       40.27      2.16 o
  -6  -2   1       17.42       20.15      1.24 o
  -5  -2   1      224.88      227.52      3.90 o
  -4  -2   1        9.60       13.46      0.81 o
  -3  -2   1      261.21      296.91      3.61 o
  -2  -2   1      368.03      378.02      4.68 o
  -1  -2   1      169.81      155.91      2.31 o
   0  -2   1      791.94      767.54      7.08 o
   1  -2   1     1405.75     1347.83     16.52 o
   2  -2   1        3.44        4.26      0.36 o
   3  -2   1       76.57       71.67      1.65 o
   4  -2   1       30.06       29.59      1.14 o
   5  -2   1      200.39      189.86      4.29 o
   6  -2   1      108.48      113.92      4.57 o
   7  -2   1        4.15        1.72      3.12 o
  -7  -1   1        3.17        2.49      1.07 o
  -6  -1   1       32.02       31.43      1.45 o
  -5  -1   1       63.94       62.50      1.50 o
  -4  -1   1      263.50      275.46      3.25 o
  -3  -1   1      109.27      116.54      1.88 o
  -2  -1   1       56.16       70.90      1.06 o
  -1  -1   1      132.35      112.34      1.51 o
   0  -1   1        8.36        8.56      0.40 o
   1  -1   1       42.38       35.55      0.54 o
   2  -1   1       77.57       79.73      1.06 o
   3  -1   1       39.53       43.33      0.93 o
   4  -1   1       32.78       31.84      0.95 o
   5  -1   1       70.89       66.69      2.03 o
   6  -1   1        1.20        1.48      0.80 o
   7  -1   1       17.12       16.89      3.94 o
  -8   0   1       16.61       18.54      4.27 o
  -7   0   1       18.90       22.70      1.55 o
  -6   0   1       23.58       25.98      1.18 o
  -5   0   1       35.00       40.61      1.11 o
  -4   0   1       17.50       20.84      0.73 o
  -3   0   1      524.24      562.06      6.32 o
  -2   0   1        1.66        3.28      0.26 o
  -1   0   1     1598.20     1539.89     12.92 o
   0   0   1      610.35      601.62      9.58 o
   1   0   1       39.10       47.58      1.22 o
   2   0   1      111.70      128.12      1.88 o
   3   0   1      197.45      212.45      3.06 o
   4   0   1      125.51      135.74      2.23 o
   5   0   1      164.57      167.92      2.79 o
   6   0   1       23.89       22.74      1.81 o
   7   0   1        0.72        0.51      1.54 o
  -8   1   1        1.23       -0.09      3.05 o
  -7   1   1        3.56        2.49      1.18 o
  -6   1   1       24.12       28.50      1.51 o
  -5   1   1       38.91       41.76      1.05 o
  -4   1   1        3.38        3.95      0.35 o
  -3   1   1      364.14      402.57      5.64 o
  -2   1   1        4.64        4.68      0.25 o
  -1   1   1       30.42       28.34      0.47 o
   0   1   1     1965.69     1812.25     16.09 o
   1   1   1      560.32      583.88      5.94 o
   2   1   1      137.75      180.22      3.84 o
   3   1   1      109.21      156.38      2.18 o
   4   1   1        9.07       13.63      0.69 o
   5   1   1       16.67       21.28      1.15 o
   6   1   1       21.86       22.67      2.65 o
   7   1   1        3.64        1.90      1.71 o
  -8   2   1        0.62       -2.25      3.19 o
  -7   2   1        8.83        9.22      1.97 o
  -6   2   1       49.85       47.77      2.18 o
  -5   2   1      140.83      135.32      2.78 o
  -4   2   1       46.85       44.61      0.91 o
  -3   2   1        1.45        0.99      0.27 o
  -2   2   1      284.41      285.62      3.33 o
  -1   2   1     2468.92     2320.46     21.21 o
   0   2   1       49.08       50.08      0.71 o
   1   2   1      367.09      391.34      4.54 o
   2   2   1       45.28       50.53      1.20 o
   3   2   1      414.27      457.82      5.85 o
   4   2   1      369.40      396.62      5.76 o
   5   2   1        2.62        2.38      0.72 o
   6   2   1        8.09        8.28      1.10 o
  -8   3   1       23.76       29.97      3.50 o
  -7   3   1       19.29       17.36      3.85 o
  -6   3   1       25.31       23.38      2.03 o
  -5   3   1       29.34       29.30      1.55 o
  -4   3   1        0.03        0.27      0.28 o
  -3   3   1        2.65        2.67      0.26 o
  -2   3   1       11.12       10.09      0.30 o
  -1   3   1      262.50      245.46      2.52 o
   0   3   1        0.48        0.91      0.24 o
   1   3   1        9.15       10.53      0.36 o
   2   3   1      210.88      236.99      3.32 o
   3   3   1        1.80        0.70      0.39 o
   4   3   1        9.97        8.89      0.81 o
   5   3   1      129.85      127.26      3.20 o
   6   3   1        4.86        3.27      1.23 o
  -7   4   1       74.96       80.94      5.87 o
  -6   4   1       37.53       39.78      2.37 o
  -5   4   1       15.61       14.28      1.22 o
  -4   4   1      127.62      121.06      3.89 o
  -3   4   1        5.27        5.84      0.60 o
  -2   4   1      700.75      658.79      7.74 o
  -1   4   1        3.21        3.11      0.39 o
   0   4   1       21.36       21.01      1.21 o
   1   4   1        2.12        2.17      0.34 o
   2   4   1      220.72      222.02      3.65 o
   3   4   1      140.97      140.36      3.47 o
   4   4   1      144.87      135.07      2.83 o
   5   4   1        6.75        4.43      1.38 o
   6   4   1        0.02        1.02      1.11 o
  -7   5   1        0.26       -1.60      2.11 o
  -6   5   1        1.74        1.25      1.15 o
  -5   5   1       13.68       14.41      1.30 o
  -4   5   1       23.88       21.74      1.41 o
  -3   5   1       15.45       14.50      0.91 o
  -2   5   1      222.16      209.21      3.74 o
  -1   5   1        0.30        0.74      0.35 o
   0   5   1       70.71       72.01      1.58 o
   1   5   1       10.21       11.13      0.96 o
   2   5   1        5.04        4.97      0.64 o
   3   5   1        3.15        3.16      0.99 o
   4   5   1       14.13       12.73      1.23 o
   5   5   1        2.92        4.55      1.21 o
   6   5   1        2.20        0.89      1.97 o
  -6   6   1        7.39        5.59      2.86 o
  -5   6   1        7.29        7.75      3.78 o
  -4   6   1        7.77        6.37      1.41 o
  -3   6   1      429.88      415.06      8.03 o
  -2   6   1        0.14       -0.36      0.49 o
  -1   6   1        0.12       -0.20      0.45 o
   0   6   1       16.33       17.33      1.36 o
   1   6   1      334.72      322.72      5.56 o
   2   6   1       47.60       43.88      1.75 o
   3   6   1      113.88      104.57      2.94 o
   4   6   1       41.56       39.24      2.95 o
   5   6   1       21.76       25.95      3.89 o
  -6   7   1        0.55        0.59      1.35 o
  -5   7   1        0.08        0.64      1.14 o
  -4   7   1        5.21        5.68      1.46 o
  -3   7   1      119.70      117.30      4.88 o
  -2   7   1       19.84       19.20      1.22 o
  -1   7   1        2.97        1.68      0.62 o
   0   7   1       25.37       25.59      1.57 o
   1   7   1        0.41        0.67      0.60 o
   2   7   1        2.45        1.65      0.89 o
   3   7   1       35.71       36.46      3.28 o
   4   7   1        3.34        3.48      1.52 o
  -5   8   1        4.70        2.75      1.59 o
  -4   8   1       81.32       72.59      4.08 o
  -3   8   1       14.65       13.54      2.58 o
  -2   8   1        1.06        0.90      2.06 o
  -1   8   1        5.33        4.23      1.74 o
   0   8   1       40.34       36.84      2.62 o
   1   8   1       35.03       33.38      2.62 o
   2   8   1      135.01      127.58      7.18 o
   3   8   1       10.12        9.56      1.53 o
  -3   9   1        0.68       -0.04      1.55 o
  -2   9   1        0.06        0.84      1.55 o
  -1   9   1        5.70        7.65      2.16 o
   0   9   1       17.31       14.82      2.32 o
   1   9   1        7.94        8.61      1.71 o
  -2  -9   2       29.17       30.61      2.77 o
  -1  -9   2       25.02       24.67      3.52 o
   0  -9   2        0.32       -0.05      1.60 o
   1  -9   2        2.41        0.52      1.60 o
   2  -9   2       12.89       13.37      2.77 o
   3  -9   2        9.09       16.88      3.59 o
  -4  -8   2        0.45        0.78      1.10 o
  -3  -8   2        1.96        0.64      0.93 o
  -2  -8   2       74.86       81.03      9.03 o
  -1  -8   2        3.45        3.78      1.26 o
   0  -8   2       49.96       58.00      4.27 o
   1  -8   2        0.61        3.44      2.44 o
   2  -8   2       10.29       14.91      3.26 o
   3  -8   2        0.11        0.90      1.62 o
   4  -8   2        7.17        9.76      1.90 o
  -5  -7   2        0.19       -1.18      1.22 o
  -4  -7   2        0.05       -0.19      0.90 o
  -3  -7   2       27.84       28.85      1.70 o
  -2  -7   2        0.22        0.28      0.65 o
  -1  -7   2        7.89        7.61      1.13 o
   0  -7   2        2.72        1.08      1.27 o
   1  -7   2       17.63       24.08      2.07 o
   2  -7   2        0.30        0.18      1.31 o
   3  -7   2        1.78        1.67      0.83 o
   4  -7   2       60.31       73.79      3.59 o
   5  -7   2        2.60       -0.30      1.64 o
  -6  -6   2        7.55        6.66      1.73 o
  -5  -6   2       29.09       25.50      1.82 o
  -4  -6   2        0.31        0.35      0.64 o
  -3  -6   2      142.07      135.11      3.37 o
  -2  -6   2       72.98       72.92      2.99 o
  -1  -6   2        6.62        6.31      0.79 o
   0  -6   2        0.53        0.58      0.48 o
   1  -6   2       48.20       47.65      1.82 o
   2  -6   2       50.39       45.39      2.77 o
   3  -6   2        0.61        0.34      0.60 o
   4  -6   2        0.55        1.43      0.76 o
   5  -6   2        0.16        1.02      1.14 o
   6  -6   2        6.61        7.40      1.80 o
  -6  -5   2       10.36       11.54      1.53 o
  -5  -5   2        7.67        5.89      1.47 o
  -4  -5   2       14.82       12.32      0.81 o
  -3  -5   2       42.47       41.94      2.38 o
  -2  -5   2       16.24       18.47      1.10 o
  -1  -5   2       11.73       12.73      0.88 o
   0  -5   2       22.09       22.56      0.81 o
   1  -5   2       23.72       21.10      0.80 o
   2  -5   2        2.19        1.40      0.76 o
   3  -5   2       14.78       17.56      1.22 o
   4  -5   2        8.23        8.58      1.03 o
   5  -5   2        7.81        8.30      1.58 o
   6  -5   2        8.19        7.21      1.67 o
  -7  -4   2        0.53        1.57      1.80 o
  -6  -4   2        0.01        0.53      0.78 o
  -5  -4   2        0.32        0.55      0.55 o
  -4  -4   2      421.83      383.87      5.24 o
  -3  -4   2       29.72       26.66      1.05 o
  -2  -4   2       84.87       86.27      1.68 o
  -1  -4   2      137.29      128.31      2.21 o
   0  -4   2      619.92      594.56      7.06 o
   1  -4   2       97.89       94.90      1.88 o
   2  -4   2        1.03        0.53      0.37 o
   3  -4   2      135.30      130.19      3.10 o
   4  -4   2       30.56       26.16      1.85 o
   5  -4   2       10.54       11.05      2.23 o
   6  -4   2        3.97        2.39      1.83 o
  -7  -3   2       17.18       19.66      1.63 o
  -6  -3   2       21.90       24.94      1.62 o
  -5  -3   2       90.71       84.15      1.85 o
  -4  -3   2       48.28       50.97      1.25 o
  -3  -3   2       18.07       19.25      0.63 o
  -2  -3   2       61.08       61.04      1.95 o
  -1  -3   2      141.56      138.20      2.21 o
   0  -3   2        0.53        0.92      0.35 o
   1  -3   2        9.52       10.20      0.55 o
   2  -3   2      250.54      241.04      5.30 o
   3  -3   2       30.33       33.31      1.52 o
   4  -3   2        0.03       -0.39      0.56 o
   5  -3   2        4.42        3.84      1.76 o
   6  -3   2       71.36       64.80      4.83 o
   7  -3   2        2.55        3.05      2.06 o
  -8  -2   2        1.53        9.76      2.96 o
  -7  -2   2        3.99        3.66      1.00 o
  -6  -2   2        4.11        2.26      0.66 o
  -5  -2   2      169.82      171.94      3.18 o
  -4  -2   2        1.66        1.42      0.46 o
  -3  -2   2       65.01       78.42      1.14 o
  -2  -2   2      249.98      247.62      3.68 o
  -1  -2   2      462.25      444.99      6.52 o
   0  -2   2      224.83      206.92      4.53 o
   1  -2   2       35.77       40.76      1.47 o
   2  -2   2      137.55      136.40      2.38 o
   3  -2   2       11.69       10.09      0.70 o
   4  -2   2      109.43      106.01      2.76 o
   5  -2   2        0.06       -0.24      0.61 o
   6  -2   2      120.54      115.21      7.23 o
   7  -2   2        6.50        8.21      2.44 o
  -8  -1   2       55.73       60.72      5.68 o
  -7  -1   2        5.35        5.92      1.39 o
  -6  -1   2       47.07       43.77      1.61 o
  -5  -1   2      212.57      222.43      3.39 o
  -4  -1   2        8.56        7.61      0.56 o
  -3  -1   2       55.47       61.86      1.15 o
  -2  -1   2      185.06      181.46      2.23 o
  -1  -1   2      959.35      902.83     15.95 o
   0  -1   2      275.00      264.50      3.46 o
   1  -1   2      312.96      310.74      5.30 o
   2  -1   2        8.56        9.69      0.48 o
   3  -1   2      205.85      214.70      3.62 o
   4  -1   2        0.36        1.06      0.64 o
   5  -1   2       44.34       41.38      1.69 o
   6  -1   2        0.28       -0.50      0.92 o
  -8   0   2        2.55        4.69      1.49 o
  -7   0   2        0.93        0.84      0.98 o
  -6   0   2      247.27      240.00      3.76 o
  -5   0   2        2.72        3.66      0.68 o
  -4   0   2      364.94      394.49      5.48 o
  -3   0   2      219.62      229.42      2.89 o
  -2   0   2      758.60      770.66      7.80 o
  -1   0   2        8.69        7.28      0.39 o
   0   0   2      635.99      604.13     14.03 o
   1   0   2      500.22      518.43     14.33 o
   2   0   2       31.86       35.44      0.70 o
   3   0   2       27.86       31.08      0.84 o
   4   0   2       54.56       54.18      1.29 o
   5   0   2      265.82      262.27      5.08 o
   6   0   2        5.07        3.04      1.52 o
   7   0   2        1.90        4.93      2.30 o
  -8   1   2        2.50        4.04      1.97 o
  -7   1   2       43.38       49.16      2.09 o
  -6   1   2       43.29       47.04      1.37 o
  -5   1   2       22.74       27.36      0.92 o
  -4   1   2      132.23      135.83      1.80 o
  -3   1   2      452.24      451.50      4.71 o
  -2   1   2      231.96      221.07      2.28 o
  -1   1   2      198.60      186.32      1.94 o
   0   1   2     1178.90     1177.05     12.26 o
   1   1   2        4.47        4.46      0.33 o
   2   1   2      224.52      280.29      4.68 o
   3   1   2       39.62       39.19      1.06 o
   4   1   2      231.41      239.95      7.46 o
   5   1   2       14.60       16.93      1.28 o
   6   1   2        4.78        8.16      1.84 o
  -8   2   2        5.45        2.82      2.77 o
  -7   2   2       97.03       93.12      4.28 o
  -6   2   2        1.84        2.22      0.74 o
  -5   2   2       43.93       46.99      0.99 o
  -4   2   2      220.04      224.28      3.08 o
  -3   2   2       50.53       47.58      0.90 o
  -2   2   2       47.41       46.55      1.12 o
  -1   2   2       32.29       28.42      0.89 o
   0   2   2      226.34      218.15      2.35 o
   1   2   2       42.21       38.84      1.02 o
   2   2   2       76.23       88.83      1.60 o
   3   2   2       35.72       39.71      1.01 o
   4   2   2      155.36      159.00      4.30 o
   5   2   2       17.54       20.28      1.74 o
   6   2   2        0.37        1.66      1.41 o
  -8   3   2        0.22       -0.99      2.63 o
  -7   3   2       13.86       14.86      3.10 o
  -6   3   2       12.66        9.73      4.04 o
  -5   3   2        0.97        0.39      0.39 o
  -4   3   2       12.22       13.52      0.65 o
  -3   3   2       78.76       73.83      1.41 o
  -2   3   2       54.00       53.25      1.04 o
  -1   3   2       16.97       14.42      0.57 o
   0   3   2       15.00       17.00      0.59 o
   1   3   2      319.02      337.12      4.43 o
   2   3   2       62.39       65.43      1.55 o
   3   3   2       37.92       34.48      1.12 o
   4   3   2       22.25       23.70      1.41 o
   5   3   2       46.49       48.38      2.08 o
   6   3   2        0.33        1.93      1.14 o
  -7   4   2        0.53        0.47      2.30 o
  -6   4   2       52.01       52.27      2.90 o
  -5   4   2      154.96      152.55      3.76 o
  -4   4   2      123.16      126.12      2.27 o
  -3   4   2       41.36       40.89      0.84 o
  -2   4   2       43.09       39.87      0.92 o
  -1   4   2      177.17      179.78      2.56 o
   0   4   2       12.94       10.63      0.67 o
   1   4   2       87.55       93.54      1.56 o
   2   4   2       73.71       84.02      2.24 o
   3   4   2      266.37      248.65      4.23 o
   4   4   2        0.54       -0.65      0.65 o
   5   4   2        9.33        9.64      1.46 o
   6   4   2       19.38       16.19      3.10 o
  -7   5   2       38.09       41.95      5.21 o
  -6   5   2        0.67        0.19      2.16 o
  -5   5   2       17.28       16.04      1.39 o
  -4   5   2        0.53       -0.17      0.65 o
  -3   5   2        0.78       -0.11      0.49 o
  -2   5   2        0.58        0.04      0.35 o
  -1   5   2        9.31       11.28      0.71 o
   0   5   2        7.79        8.60      0.93 o
   1   5   2        1.42        0.44      0.62 o
   2   5   2       14.30       13.18      1.04 o
   3   5   2        5.49        7.85      1.98 o
   4   5   2        3.43        1.97      1.03 o
   5   5   2        2.87        3.36      1.50 o
  -7   6   2       11.07        6.52      3.19 o
  -6   6   2       71.98       71.89      5.82 o
  -5   6   2        0.87        0.81      1.50 o
  -4   6   2        5.59        4.62      0.93 o
  -3   6   2        0.06        0.42      0.56 o
  -2   6   2       61.13       57.42      1.75 o
  -1   6   2        5.31        4.82      0.60 o
   0   6   2       81.24       81.51      1.87 o
   1   6   2        0.05        0.35      0.63 o
   2   6   2      169.49      157.52      3.59 o
   3   6   2       11.71       12.23      1.50 o
   4   6   2        1.93        3.69      1.16 o
  -6   7   2        3.76        4.79      3.05 o
  -5   7   2        4.04        2.59      1.40 o
  -4   7   2        8.22        7.63      1.58 o
  -3   7   2       25.75       23.63      2.21 o
  -2   7   2       22.83       20.34      1.29 o
  -1   7   2       18.86       18.94      1.24 o
   0   7   2        0.54        1.15      0.71 o
   1   7   2       14.20       14.50      1.43 o
   2   7   2        0.27        0.50      1.04 o
   3   7   2        1.02        0.41      1.65 o
   4   7   2        8.55        9.15      2.86 o
  -5   8   2        0.05       -0.79      3.99 o
  -4   8   2       23.47       24.92      2.66 o
  -3   8   2        4.80        4.17      1.51 o
  -2   8   2        1.41       -0.20      1.15 o
  -1   8   2       16.30       16.04      1.86 o
   0   8   2       24.46       25.22      2.29 o
   1   8   2       86.08       89.83      3.94 o
   2   8   2        4.23        4.29      1.50 o
  -3   9   2        0.64       -0.65      2.82 o
  -2   9   2        7.30        8.68      2.39 o
  -1   9   2        0.01        0.07      1.10 o
   0   9   2        0.00        0.12      1.11 o
  -2  -9   3        2.84        1.88      1.49 o
  -1  -9   3       22.34       29.37      3.80 o
   0  -9   3        3.98        3.94      2.06 o
   1  -9   3       13.00       12.39      2.82 o
   2  -9   3        0.98        2.83      1.43 o
  -4  -8   3       12.12       11.93      1.72 o
  -3  -8   3       38.98       34.94      4.53 o
  -2  -8   3       16.75       15.49      1.62 o
  -1  -8   3        6.07        7.11      1.50 o
   0  -8   3       14.49       11.64      2.44 o
   1  -8   3       10.72       11.39      1.92 o
   2  -8   3        0.50        0.53      1.10 o
   3  -8   3        0.28        1.55      1.20 o
  -5  -7   3        0.07       -0.32      1.04 o
  -4  -7   3       43.24       42.03      2.61 o
  -3  -7   3       25.43       28.80      1.90 o
  -2  -7   3        0.00        0.52      0.64 o
  -1  -7   3        4.51        3.30      1.04 o
   0  -7   3       40.03       45.23      2.06 o
   1  -7   3        0.15       -0.54      0.79 o
   2  -7   3       29.43       33.35      2.57 o
   3  -7   3        5.47        6.26      3.05 o
   4  -7   3        0.72        2.92      1.37 o
  -6  -6   3       33.67       33.44      3.05 o
  -5  -6   3       77.18       80.46      3.15 o
  -4  -6   3       37.48       37.35      2.28 o
  -3  -6   3       56.66       50.93      2.26 o
  -2  -6   3       22.18       20.39      1.28 o
  -1  -6   3      115.05      109.29      2.58 o
   0  -6   3       14.15       17.53      1.12 o
   1  -6   3        2.90        3.97      1.17 o
   2  -6   3       29.36       25.86      2.12 o
   3  -6   3        2.70        1.59      1.06 o
   4  -6   3        4.04        3.42      1.97 o
   5  -6   3        0.15        0.25      1.17 o
  -6  -5   3        0.01        1.17      1.06 o
  -5  -5   3        1.25        0.78      0.62 o
  -4  -5   3       52.84       51.69      2.11 o
  -3  -5   3        4.99        6.00      0.74 o
  -2  -5   3        0.03        0.43      0.47 o
  -1  -5   3        0.81        0.24      0.39 o
   0  -5   3        6.33        6.43      0.76 o
   1  -5   3       61.88       63.92      2.47 o
   2  -5   3        4.62        5.34      1.09 o
   3  -5   3       60.72       59.52      2.62 o
   4  -5   3       21.81       21.30      1.47 o
   5  -5   3        8.75        9.46      2.23 o
   6  -5   3        9.82        8.73      2.82 o
  -7  -4   3       13.57       17.98      1.98 o
  -6  -4   3        8.40        9.40      1.14 o
  -5  -4   3       38.73       32.63      1.42 o
  -4  -4   3       53.71       50.97      1.80 o
  -3  -4   3       11.04       10.55      0.83 o
  -2  -4   3      105.95       99.10      2.16 o
  -1  -4   3      107.12      111.43      2.04 o
   0  -4   3        8.62        8.74      0.53 o
   1  -4   3       22.85       21.37      0.73 o
   2  -4   3        6.83        6.95      0.71 o
   3  -4   3       19.09       15.08      1.06 o
   4  -4   3       11.76       10.99      1.11 o
   5  -4   3        4.75        5.86      1.43 o
   6  -4   3       44.13       38.57      4.60 o
  -7  -3   3        0.01        0.39      0.83 o
  -6  -3   3       43.25       42.59      2.06 o
  -5  -3   3       16.45       13.91      0.95 o
  -4  -3   3       12.16       14.22      0.84 o
  -3  -3   3        2.17        1.33      0.37 o
  -2  -3   3       39.09       43.39      1.13 o
  -1  -3   3        2.96        4.59      0.43 o
   0  -3   3        6.06        5.44      0.41 o
   1  -3   3       21.91       22.42      0.78 o
   2  -3   3       36.03       35.91      1.02 o
   3  -3   3        5.28        5.43      0.59 o
   4  -3   3        9.77        9.66      1.14 o
   5  -3   3       14.02       13.56      2.63 o
   6  -3   3       12.92       17.60      3.14 o
  -8  -2   3        7.99        6.71      2.25 o
  -7  -2   3        8.99       11.89      1.64 o
  -6  -2   3        0.74        2.19      0.64 o
  -5  -2   3      285.37      266.70      4.81 o
  -4  -2   3       12.43       14.35      0.68 o
  -3  -2   3      159.78      166.24      2.41 o
  -2  -2   3        2.28        2.97      0.40 o
  -1  -2   3      154.77      161.30      2.50 o
   0  -2   3       99.64       94.28      1.62 o
   1  -2   3       24.11       25.68      1.07 o
   2  -2   3       30.98       35.49      1.25 o
   3  -2   3        1.88        3.42      0.61 o
   4  -2   3       54.24       55.28      3.43 o
   5  -2   3       82.77       79.44      5.02 o
   6  -2   3       53.88       51.74      3.70 o
  -8  -1   3        4.35        5.46      1.62 o
  -7  -1   3        4.11        4.58      0.92 o
  -6  -1   3       18.78       16.30      1.18 o
  -5  -1   3        5.64        4.95      0.58 o
  -4  -1   3        8.73        9.40      0.60 o
  -3  -1   3       10.01       12.09      0.46 o
  -2  -1   3        1.72        1.16      0.35 o
  -1  -1   3      127.48      126.60      1.75 o
   0  -1   3       31.66       30.48      1.09 o
   1  -1   3      148.20      158.41      4.20 o
   2  -1   3       61.73       64.15      1.29 o
   3  -1   3        0.66        0.11      0.40 o
   4  -1   3        6.18        5.13      0.85 o
   5  -1   3       67.36       63.57      2.57 o
   6  -1   3        2.11        3.26      1.46 o
  -8   0   3        3.30        4.35      1.52 o
  -7   0   3        2.35        4.93      0.91 o
  -6   0   3      150.19      144.02      2.79 o
  -5   0   3        0.34        0.13      0.41 o
  -4   0   3        0.93        0.44      0.36 o
  -3   0   3       47.63       48.85      0.89 o
  -2   0   3      162.69      163.93      2.21 o
  -1   0   3       60.43       54.99      1.23 o
   0   0   3      142.82      137.71      2.63 o
   1   0   3      111.75      116.80      2.08 o
   2   0   3        0.13        0.53      0.44 o
   3   0   3        0.15        0.30      0.42 o
   4   0   3       14.51       11.90      0.94 o
   5   0   3       91.31       86.07      2.60 o
   6   0   3        0.15       -1.12      1.31 o
  -8   1   3        3.39        3.19      1.88 o
  -7   1   3        8.17        3.20      1.44 o
  -6   1   3       14.04       12.28      0.86 o
  -5   1   3        3.62        4.20      0.54 o
  -4   1   3       63.61       69.88      1.05 o
  -3   1   3       13.61       12.12      0.37 o
  -2   1   3       15.07       13.05      0.67 o
  -1   1   3       39.09       39.61      0.75 o
   0   1   3        0.11       -0.20      0.20 o
   1   1   3       84.35       87.39      1.42 o
   2   1   3       26.23       30.44      0.97 o
   3   1   3       27.95       27.79      0.99 o
   4   1   3        4.70        5.45      0.76 o
   5   1   3        1.71        0.42      1.36 o
   6   1   3        3.72        3.72      1.86 o
  -8   2   3        0.40       -2.44      2.44 o
  -7   2   3      138.93      139.98      4.80 o
  -6   2   3        5.67        3.37      0.77 o
  -5   2   3       33.31       33.84      1.19 o
  -4   2   3       42.14       37.25      0.95 o
  -3   2   3      310.32      307.71      3.97 o
  -2   2   3        0.35        0.53      0.29 o
  -1   2   3       14.48       15.31      0.49 o
   0   2   3      329.62      331.07      4.29 o
   1   2   3       54.70       49.52      2.93 o
   2   2   3        0.31        0.20      0.43 o
   3   2   3        3.88        3.98      0.56 o
   4   2   3      387.75      378.05      6.75 o
   5   2   3       12.05       11.45      1.46 o
   6   2   3       10.81       15.91      3.24 o
  -8   3   3       37.44       38.01      4.97 o
  -7   3   3       11.95       14.31      3.33 o
  -6   3   3        1.73        1.81      0.78 o
  -5   3   3        4.61        4.27      0.52 o
  -4   3   3       31.66       33.13      0.86 o
  -3   3   3        8.03        6.78      0.49 o
  -2   3   3       54.53       56.20      1.17 o
  -1   3   3      142.13      135.51      2.09 o
   0   3   3        6.39        6.26      0.45 o
   1   3   3        0.21        0.04      0.40 o
   2   3   3       18.90       20.30      1.10 o
   3   3   3       65.04       64.48      1.75 o
   4   3   3        0.39        0.43      0.83 o
   5   3   3        4.26        4.50      1.23 o
  -7   4   3       14.60       20.65      3.89 o
  -6   4   3        2.87        3.89      1.31 o
  -5   4   3        3.47        3.72      0.82 o
  -4   4   3       10.25       11.23      0.89 o
  -3   4   3        0.10        0.20      0.33 o
  -2   4   3       17.88       16.62      0.73 o
  -1   4   3       68.52       69.36      1.40 o
   0   4   3        3.72        5.92      0.47 o
   1   4   3        6.59        6.53      0.67 o
   2   4   3        4.09        6.23      0.70 o
   3   4   3      218.56      206.66      4.32 o
   4   4   3        1.12        2.88      0.84 o
   5   4   3        0.34        0.63      1.09 o
  -7   5   3        8.01        9.53      3.33 o
  -6   5   3        1.74        2.86      1.34 o
  -5   5   3       12.96       12.01      1.24 o
  -4   5   3       86.67       88.97      2.27 o
  -3   5   3       66.71       66.46      1.88 o
  -2   5   3       25.37       23.93      0.87 o
  -1   5   3        0.23        0.32      0.42 o
   0   5   3       79.25       71.21      1.89 o
   1   5   3        3.00        2.86      0.70 o
   2   5   3       37.71       31.24      2.19 o
   3   5   3       22.43       18.19      1.39 o
   4   5   3       14.97       15.25      2.25 o
   5   5   3        5.27        6.52      2.58 o
  -7   6   3       10.40       10.65      3.61 o
  -6   6   3        6.35        0.47      2.53 o
  -5   6   3       22.59       22.31      2.22 o
  -4   6   3        0.42        1.23      0.80 o
  -3   6   3        2.35        2.45      0.82 o
  -2   6   3       36.12       38.90      1.71 o
  -1   6   3        1.33        1.28      0.53 o
   0   6   3        2.44        1.57      0.61 o
   1   6   3       13.36       12.75      1.22 o
   2   6   3      168.08      164.41      4.59 o
   3   6   3        5.75        4.98      1.42 o
   4   6   3        9.73       14.17      3.00 o
  -6   7   3       13.16       12.20      3.99 o
  -5   7   3       11.84       12.74      2.67 o
  -4   7   3        6.46        5.81      1.57 o
  -3   7   3       13.43       16.41      1.53 o
  -2   7   3        6.37        5.02      1.09 o
  -1   7   3       12.18       11.55      1.30 o
   0   7   3        3.20        3.45      1.19 o
   1   7   3       79.54       79.69      5.82 o
   2   7   3       35.02       33.54      2.31 o
   3   7   3        1.82        2.91      1.51 o
  -5   8   3        1.41        1.19      2.14 o
  -4   8   3        6.16        6.77      1.85 o
  -3   8   3       21.42       26.97      3.24 o
  -2   8   3       16.03       13.98      1.51 o
  -1   8   3        2.30        0.50      1.09 o
   0   8   3        1.40        0.78      1.15 o
   1   8   3       74.13       78.59      3.85 o
   2   8   3       26.38       22.99      3.85 o
  -2   9   3        5.97        3.71      1.97 o
  -1   9   3        1.09       -0.09      1.14 o
  -1  -9   4        0.44        0.42      1.83 o
   0  -9   4       19.05       21.77      3.47 o
   1  -9   4       13.60       12.25      2.77 o
  -4  -8   4       16.43       17.97      2.34 o
  -3  -8   4       11.12       10.54      1.89 o
  -2  -8   4        0.05        0.30      0.91 o
  -1  -8   4        0.38        1.03      1.69 o
   0  -8   4       35.33       44.39      4.32 o
   1  -8   4        4.27        6.44      1.50 o
   2  -8   4        0.53        1.36      2.23 o
   3  -8   4       51.01       57.58      5.26 o
  -5  -7   4        0.40        0.42      1.32 o
  -4  -7   4       15.56       19.66      2.71 o
  -3  -7   4        1.37        1.16      0.93 o
  -2  -7   4       44.55       44.45      1.97 o
  -1  -7   4       22.16       24.12      1.71 o
   0  -7   4       19.97       18.08      1.95 o
   1  -7   4       11.66       13.36      3.78 o
   2  -7   4       59.53       65.29      3.34 o
   3  -7   4        0.47        1.66      1.21 o
   4  -7   4       32.30       40.30      3.30 o
  -6  -6   4        0.36        0.77      1.36 o
  -5  -6   4        1.00        1.43      1.09 o
  -4  -6   4       38.19       38.37      2.34 o
  -3  -6   4        6.35        5.30      1.06 o
  -2  -6   4       26.84       26.56      1.86 o
  -1  -6   4       34.56       35.07      1.38 o
   0  -6   4       27.58       29.72      1.47 o
   1  -6   4        6.31        5.34      1.13 o
   2  -6   4       42.13       51.08      2.91 o
   3  -6   4        9.92        6.26      1.44 o
   4  -6   4        9.23        6.52      1.54 o
   5  -6   4        6.40        5.55      1.69 o
  -6  -5   4        1.63        0.00      0.98 o
  -5  -5   4      125.64      130.45      3.93 o
  -4  -5   4        7.66        7.96      1.20 o
  -3  -5   4       33.23       30.04      1.44 o
  -2  -5   4        0.01        0.56      0.48 o
  -1  -5   4      237.58      237.88      3.82 o
   0  -5   4        5.21        5.81      0.49 o
   1  -5   4      135.69      128.82      4.21 o
   2  -5   4       48.65       40.45      2.65 o
   3  -5   4        4.35        4.31      1.21 o
   4  -5   4        0.31       -0.17      1.07 o
   5  -5   4       42.71       37.35      3.05 o
  -7  -4   4       31.49       34.07      3.07 o
  -6  -4   4       30.15       33.05      1.93 o
  -5  -4   4       20.32       17.25      1.07 o
  -4  -4   4       48.30       43.84      1.96 o
  -3  -4   4        1.81        1.78      0.51 o
  -2  -4   4      106.78       96.16      2.26 o
  -1  -4   4        0.01       -0.06      0.31 o
   0  -4   4       67.84       61.26      1.71 o
   1  -4   4      234.62      234.75      3.58 o
   2  -4   4        1.13        0.99      0.80 o
   3  -4   4       93.00       87.26      2.51 o
   4  -4   4        6.83        6.62      1.01 o
   5  -4   4       38.54       40.45      4.50 o
  -7  -3   4        0.32        1.48      1.75 o
  -6  -3   4       32.87       38.92      2.15 o
  -5  -3   4        1.36        1.41      0.60 o
  -4  -3   4       76.73       70.29      2.37 o
  -3  -3   4        0.07        0.59      0.35 o
  -2  -3   4      219.85      200.03      3.17 o
  -1  -3   4        0.10       -0.22      0.26 o
   0  -3   4      607.25      616.43      8.03 o
   1  -3   4       58.75       55.85      1.47 o
   2  -3   4       23.91       25.85      1.37 o
   3  -3   4       50.18       48.87      1.65 o
   4  -3   4      167.24      151.48      4.71 o
   5  -3   4        2.62        3.43      1.97 o
   6  -3   4        2.85        1.78      1.78 o
  -8  -2   4       45.63       48.47      2.81 o
  -7  -2   4       17.47       18.43      1.47 o
  -6  -2   4      101.62       85.89      2.42 o
  -5  -2   4        5.54        5.10      0.65 o
  -4  -2   4       18.77       17.61      0.77 o
  -3  -2   4      109.17      112.42      1.88 o
  -2  -2   4       94.08       96.57      1.66 o
  -1  -2   4        2.66        4.68      0.34 o
   0  -2   4      430.30      422.11      6.31 o
   1  -2   4        1.09        1.08      0.52 o
   2  -2   4       24.06       25.37      0.92 o
   3  -2   4       28.87       32.56      1.48 o
   4  -2   4       17.67       18.37      1.68 o
   5  -2   4        3.94        5.06      1.43 o
   6  -2   4        0.34        3.33      2.02 o
  -8  -1   4        9.17       10.25      1.93 o
  -7  -1   4       59.40       59.27      2.16 o
  -6  -1   4        0.62        1.15      0.56 o
  -5  -1   4        2.08        2.09      0.45 o
  -4  -1   4       11.41       12.47      0.57 o
  -3  -1   4      337.64      329.71      4.40 o
  -2  -1   4       31.37       41.49      1.11 o
  -1  -1   4      174.31      185.31      3.11 o
   0  -1   4       71.72       75.95      1.80 o
   1  -1   4        7.52        9.42      0.56 o
   2  -1   4       40.84       38.41      1.06 o
   3  -1   4       83.54       72.74      2.27 o
   4  -1   4       20.71       20.94      1.37 o
   5  -1   4       29.05       25.67      1.99 o
   6  -1   4       11.82       10.84      2.58 o
  -8   0   4       37.88       48.37     12.51 o
  -7   0   4       43.59       41.68      2.48 o
  -6   0   4       48.78       46.00      1.47 o
  -5   0   4      116.27      114.11      2.32 o
  -4   0   4      305.98      297.33      3.77 o
  -3   0   4       42.87       39.97      0.89 o
  -2   0   4        4.68        6.67      0.77 o
  -1   0   4     1496.00     1507.43     24.04 o
   0   0   4        6.09        6.57      0.42 o
   1   0   4       60.54       71.73      1.47 o
   2   0   4      106.40      116.42      2.52 o
   3   0   4      174.77      172.05      3.13 o
   4   0   4       27.71       27.98      1.59 o
   5   0   4        6.04        5.99      2.25 o
   6   0   4        5.38        3.24      2.11 o
  -8   1   4       17.64       17.60      3.00 o
  -7   1   4        3.65        3.64      1.09 o
  -6   1   4        2.12        1.72      0.60 o
  -5   1   4        1.57        1.01      0.56 o
  -4   1   4       31.12       32.08      0.74 o
  -3   1   4       20.08       23.50      1.07 o
  -2   1   4      291.41      298.75      3.89 o
  -1   1   4        2.89        3.40      0.34 o
   0   1   4      174.46      197.32      3.06 o
   1   1   4       59.25       57.01      1.61 o
   2   1   4       80.44       82.35      2.14 o
   3   1   4        0.09        0.32      0.56 o
   4   1   4        0.01        0.71      0.66 o
   5   1   4        8.45        9.15      2.02 o
  -8   2   4       12.41        7.88      3.14 o
  -7   2   4       27.80       21.44      3.52 o
  -6   2   4       27.01       30.77      1.52 o
  -5   2   4       29.92       31.35      1.20 o
  -4   2   4       24.00       25.23      0.77 o
  -3   2   4        0.12        0.23      0.34 o
  -2   2   4      450.62      441.26      5.30 o
  -1   2   4        7.87        8.15      0.40 o
   0   2   4        0.40        0.85      0.36 o
   1   2   4      249.11      259.35      4.01 o
   2   2   4      100.77       98.27      2.50 o
   3   2   4       37.45       33.14      1.68 o
   4   2   4        5.39        3.55      0.95 o
   5   2   4        0.82        3.28      1.65 o
  -8   3   4        0.56       -2.49      2.49 o
  -7   3   4        2.92        2.06      2.35 o
  -6   3   4        0.10       -0.92      0.92 o
  -5   3   4      116.79      112.55      2.28 o
  -4   3   4        0.06       -0.48      0.52 o
  -3   3   4       45.20       46.88      1.13 o
  -2   3   4        3.58        2.22      0.41 o
  -1   3   4       24.00       24.97      0.78 o
   0   3   4       43.32       38.64      0.97 o
   1   3   4        1.03        0.85      0.49 o
   2   3   4        1.78        2.04      0.58 o
   3   3   4        9.98        7.55      1.25 o
   4   3   4        3.36        2.24      1.10 o
   5   3   4       41.72       36.18      4.04 o
  -7   4   4       10.10        6.10      2.91 o
  -6   4   4       12.62       12.62      3.14 o
  -5   4   4        9.13        9.14      1.27 o
  -4   4   4       30.09       31.21      0.92 o
  -3   4   4      154.64      156.40      2.51 o
  -2   4   4       11.14       11.26      0.69 o
  -1   4   4       44.61       49.48      1.24 o
   0   4   4       48.37       49.70      1.19 o
   1   4   4       68.09       71.02      1.65 o
   2   4   4       32.36       34.35      2.54 o
   3   4   4       19.82       20.75      1.79 o
   4   4   4        0.01        0.83      1.00 o
   5   4   4       55.52       58.61      5.35 o
  -7   5   4        5.86        7.70      3.28 o
  -6   5   4       25.01       23.84      4.04 o
  -5   5   4        0.21       -0.22      0.76 o
  -4   5   4       55.40       61.77      2.47 o
  -3   5   4        1.79        0.62      0.55 o
  -2   5   4       20.71       20.56      1.15 o
  -1   5   4       42.00       42.55      1.40 o
   0   5   4       39.97       42.57      1.51 o
   1   5   4        7.06        8.01      1.23 o
   2   5   4        0.34        0.15      0.69 o
   3   5   4        0.04        1.88      1.02 o
   4   5   4        2.13        2.44      2.06 o
  -6   6   4        1.72        0.38      2.72 o
  -5   6   4        0.51        0.98      1.16 o
  -4   6   4       17.15       19.52      1.33 o
  -3   6   4       67.66       70.33      2.12 o
  -2   6   4       20.90       21.25      1.36 o
  -1   6   4       33.38       35.73      1.54 o
   0   6   4        0.56       -0.59      0.65 o
   1   6   4        1.06        1.64      0.72 o
   2   6   4       22.70       22.02      1.91 o
   3   6   4        0.39        1.70      1.09 o
  -6   7   4        0.82        0.89      3.05 o
  -5   7   4        0.39       -0.10      1.28 o
  -4   7   4        2.25        2.47      1.39 o
  -3   7   4        0.04       -0.11      0.85 o
  -2   7   4       20.22       20.56      1.69 o
  -1   7   4        0.34        1.71      1.16 o
   0   7   4        6.94        8.27      1.48 o
   1   7   4       16.26       16.88      2.11 o
   2   7   4        1.48        0.93      1.07 o
  -4   8   4       11.21       12.96      2.06 o
  -3   8   4       10.38        8.52      1.85 o
  -2   8   4        7.02        6.82      1.56 o
  -1   8   4        0.42        0.48      1.19 o
   0   8   4        0.36        0.48      1.76 o
   1   8   4       47.20       44.48      4.97 o
  -3  -8   5       11.21       10.62      1.87 o
  -2  -8   5        0.01       -0.33      1.15 o
  -1  -8   5       18.43       21.90      2.30 o
   0  -8   5       18.46       24.40      3.47 o
   1  -8   5        2.06        5.21      1.58 o
   2  -8   5        9.72       14.74      2.19 o
  -5  -7   5        0.06       -0.47      1.53 o
  -4  -7   5        0.00        0.36      0.96 o
  -3  -7   5       39.59       42.10      4.20 o
  -2  -7   5       54.09       54.07      2.39 o
  -1  -7   5       65.43       63.49      3.07 o
   0  -7   5        1.65        4.04      1.29 o
   1  -7   5        8.17        8.89      1.59 o
   2  -7   5        9.60        7.89      2.18 o
   3  -7   5        1.05        3.25      1.47 o
  -6  -6   5       18.64       22.40      4.83 o
  -5  -6   5       36.15       35.44      2.45 o
  -4  -6   5       20.78       22.17      1.85 o
  -3  -6   5        2.19        1.48      0.86 o
  -2  -6   5        3.81        2.36      0.71 o
  -1  -6   5        6.65        7.33      0.71 o
   0  -6   5        3.75        6.34      1.47 o
   1  -6   5       10.26       13.11      2.06 o
   2  -6   5        2.82        1.62      1.17 o
   3  -6   5       19.15       16.46      2.11 o
   4  -6   5       76.23       83.97      4.36 o
  -6  -5   5        4.51        3.76      1.17 o
  -5  -5   5       19.75       17.62      2.16 o
  -4  -5   5       31.49       35.66      2.17 o
  -3  -5   5      100.69       99.37      4.93 o
  -2  -5   5      269.54      277.77      5.01 o
  -1  -5   5        7.04        6.88      0.58 o
   0  -5   5        8.33       11.28      0.73 o
   1  -5   5       12.97       15.43      2.60 o
   2  -5   5       17.14       14.05      1.74 o
   3  -5   5        0.37       -0.68      2.02 o
   4  -5   5       54.19       52.37      3.60 o
  -7  -4   5        9.13        7.98      2.51 o
  -6  -4   5       12.66       18.17      1.75 o
  -5  -4   5        0.07       -0.48      0.74 o
  -4  -4   5       17.06       15.33      1.41 o
  -3  -4   5        0.05       -0.23      0.51 o
  -2  -4   5        3.35        3.38      0.54 o
  -1  -4   5       66.17       68.74      1.50 o
   0  -4   5        3.54        3.44      0.43 o
   1  -4   5       10.20       11.20      1.08 o
   2  -4   5       80.22       73.10      3.21 o
   3  -4   5       31.62       27.75      2.98 o
   4  -4   5       15.92       16.00      3.00 o
   5  -4   5       32.92       42.37      4.88 o
  -7  -3   5        0.47       -0.13      0.82 o
  -6  -3   5        8.36       10.17      0.95 o
  -5  -3   5       12.19       10.97      1.08 o
  -4  -3   5       48.56       38.80      1.61 o
  -3  -3   5      233.94      221.86      3.75 o
  -2  -3   5       42.75       42.43      1.13 o
  -1  -3   5       44.66       45.23      1.07 o
   0  -3   5        1.97        0.90      0.41 o
   1  -3   5        0.23        0.70      0.46 o
   2  -3   5        0.27       -0.12      0.54 o
   3  -3   5      179.68      170.98      8.07 o
   4  -3   5       16.83       17.93      3.10 o
   5  -3   5        0.00        3.85      1.97 o
  -8  -2   5       29.28       31.15      2.35 o
  -7  -2   5       10.99       12.40      1.33 o
  -6  -2   5       20.43       20.01      1.20 o
  -5  -2   5        0.42        1.15      0.49 o
  -4  -2   5       14.03       13.23      1.01 o
  -3  -2   5        2.12        2.87      0.63 o
  -2  -2   5        7.44        7.81      0.63 o
  -1  -2   5       26.33       31.43      1.46 o
   0  -2   5      176.43      179.94      3.62 o
   1  -2   5       77.67       77.87      2.60 o
   2  -2   5      146.01      146.89      3.40 o
   3  -2   5        1.04        0.06      0.61 o
   4  -2   5      189.28      182.46      5.70 o
   5  -2   5        0.10        1.74      1.47 o
  -8  -1   5        6.03        3.50      1.18 o
  -7  -1   5        3.99        3.83      0.94 o
  -6  -1   5        4.53        2.66      0.64 o
  -5  -1   5      202.67      181.14      2.97 o
  -4  -1   5      139.29      136.53      2.16 o
  -3  -1   5       86.01       87.53      1.73 o
  -2  -1   5        9.78       11.37      0.67 o
  -1  -1   5       95.85       93.61      2.19 o
   0  -1   5        3.87        4.97      0.58 o
   1  -1   5        0.45        0.81      0.45 o
   2  -1   5       79.27       76.81      2.16 o
   3  -1   5       97.43       90.39      2.48 o
   4  -1   5        5.36        4.95      1.22 o
   5  -1   5       19.24       19.59      2.52 o
  -8   0   5        0.35       -0.38      1.24 o
  -7   0   5        0.68        1.22      0.73 o
  -6   0   5        1.05       -0.46      0.56 o
  -5   0   5        3.02        3.37      0.62 o
  -4   0   5       37.50       32.44      1.13 o
  -3   0   5       58.04       58.96      1.38 o
  -2   0   5       50.13       61.77      1.39 o
  -1   0   5       48.66       47.95      0.95 o
   0   0   5       20.55       21.60      1.16 o
   1   0   5      124.85      123.09      2.61 o
   2   0   5        0.02       -0.53      0.53 o
   3   0   5      127.09      126.84      2.69 o
   4   0   5        2.84        4.51      1.12 o
   5   0   5        0.38        1.35      1.14 o
  -7   1   5        9.02        9.11      1.13 o
  -6   1   5       39.57       41.32      1.80 o
  -5   1   5       70.25       67.88      1.76 o
  -4   1   5      327.91      300.82      4.62 o
  -3   1   5       10.14        8.62      1.09 o
  -2   1   5       48.30       46.52      1.24 o
  -1   1   5      113.07      123.48      2.33 o
   0   1   5       70.07       67.90      1.96 o
   1   1   5       55.37       54.65      2.70 o
   2   1   5      142.58      131.18      4.00 o
   3   1   5       18.71       22.30      1.49 o
   4   1   5        2.60        1.32      1.15 o
   5   1   5       16.83       14.83      3.10 o
  -8   2   5        0.08       -1.92      2.30 o
  -7   2   5        0.38        2.21      2.25 o
  -6   2   5       16.88       16.30      1.20 o
  -5   2   5        0.48        0.17      0.50 o
  -4   2   5       11.66       11.99      0.70 o
  -3   2   5       47.39       52.69      1.60 o
  -2   2   5      259.60      256.97      3.99 o
  -1   2   5       16.93       17.58      0.79 o
   0   2   5      260.98      268.43      4.76 o
   1   2   5        0.20        0.11      0.61 o
   2   2   5      230.67      218.09      4.39 o
   3   2   5       22.66       21.13      1.49 o
   4   2   5       16.64       19.87      1.92 o
  -8   3   5        0.00       -2.25      2.25 o
  -7   3   5       23.34       24.45      3.94 o
  -6   3   5       59.01       52.40      2.26 o
  -5   3   5       63.44       67.12      2.88 o
  -4   3   5        1.41        0.62      0.41 o
  -3   3   5       73.10       82.69      2.13 o
  -2   3   5       29.70       29.91      1.18 o
  -1   3   5        0.49        0.48      0.40 o
   0   3   5        6.24        4.69      0.65 o
   1   3   5      296.27      286.48      6.16 o
   2   3   5        8.54       10.95      1.12 o
   3   3   5        0.68        0.27      0.88 o
   4   3   5       70.77       67.92      3.04 o
  -7   4   5       10.08        9.99      3.19 o
  -6   4   5        0.40       -0.36      1.13 o
  -5   4   5       72.06       69.40      3.89 o
  -4   4   5        0.09        0.08      0.46 o
  -3   4   5      152.93      155.58      3.26 o
  -2   4   5        2.55        1.94      0.49 o
  -1   4   5       37.84       39.95      1.20 o
   0   4   5       38.72       37.11      1.29 o
   1   4   5      121.54      118.79      2.95 o
   2   4   5       19.27       18.88      1.42 o
   3   4   5        2.03        2.39      1.04 o
   4   4   5        6.87        6.33      2.30 o
  -7   5   5       36.50       41.81      5.35 o
  -6   5   5       70.90       73.11      5.87 o
  -5   5   5        2.08        1.69      2.14 o
  -4   5   5        0.22        1.07      0.64 o
  -3   5   5       10.01        9.52      0.84 o
  -2   5   5        0.89        1.57      0.64 o
  -1   5   5       20.14       18.90      1.21 o
   0   5   5       62.86       64.75      1.83 o
   1   5   5        4.80        5.32      1.30 o
   2   5   5        5.04        7.63      1.30 o
   3   5   5       16.41       18.91      1.88 o
  -6   6   5       21.03       22.95      4.32 o
  -5   6   5        1.72        1.17      2.21 o
  -4   6   5      143.33      163.12      5.02 o
  -3   6   5        5.94        4.92      1.12 o
  -2   6   5       27.91       29.11      1.81 o
  -1   6   5       43.59       46.38      1.74 o
   0   6   5      181.80      176.49      5.63 o
   1   6   5        0.50        1.11      0.91 o
   2   6   5        0.89        2.46      1.12 o
  -5   7   5        8.42        5.87      3.10 o
  -4   7   5        7.06       11.40      1.89 o
  -3   7   5       11.52       13.52      1.55 o
  -2   7   5       10.28       10.78      1.45 o
  -1   7   5       62.40       69.92      4.93 o
   0   7   5        0.07        0.79      1.97 o
   1   7   5        3.37        6.02      1.61 o
  -3   8   5        6.94        7.36      1.40 o
  -2   8   5       45.53       50.07      6.08 o
  -1   8   5       40.51       51.54      6.17 o
  -2  -8   6        1.40        1.78      1.83 o
  -1  -8   6       29.07       38.70      3.03 o
   0  -8   6        0.78        2.72      2.16 o
  -4  -7   6        0.29        0.19      1.03 o
  -3  -7   6       31.42       37.52      2.44 o
  -2  -7   6       41.80       47.82      2.54 o
  -1  -7   6       24.27       24.63      2.25 o
   0  -7   6       60.81       81.80      3.76 o
   1  -7   6       18.80       19.16      2.25 o
   2  -7   6       23.62       29.75      2.86 o
  -5  -6   6        3.78        3.38      1.99 o
  -4  -6   6       22.36       24.71      2.01 o
  -3  -6   6       25.59       26.35      1.65 o
  -2  -6   6        0.77        0.59      0.65 o
  -1  -6   6        5.18        5.61      0.79 o
   0  -6   6       67.32       64.65      3.12 o
   1  -6   6        0.88        0.93      1.10 o
   2  -6   6        3.99        4.76      1.48 o
   3  -6   6        9.91       10.41      1.97 o
  -6  -5   6        0.95        2.36      1.60 o
  -5  -5   6       18.99       22.60      1.65 o
  -4  -5   6       62.02       60.98      2.19 o
  -3  -5   6       55.91       50.49      1.95 o
  -2  -5   6        3.76        3.82      0.75 o
  -1  -5   6       22.00       20.12      0.95 o
   0  -5   6       35.40       39.36      1.97 o
   1  -5   6       43.33       40.48      2.79 o
   2  -5   6       32.79       35.97      2.85 o
   3  -5   6        8.39        9.53      2.63 o
  -7  -4   6       15.35       17.17      1.91 o
  -6  -4   6        9.75       10.64      1.28 o
  -5  -4   6      124.10      123.23      3.27 o
  -4  -4   6       56.42       58.25      2.05 o
  -3  -4   6       18.79       19.74      1.17 o
  -2  -4   6       70.93       68.19      1.82 o
  -1  -4   6      336.24      329.55      5.03 o
   0  -4   6        0.61        0.66      0.55 o
   1  -4   6        1.44        1.10      0.62 o
   2  -4   6        3.24        4.55      2.02 o
   3  -4   6       55.08       54.24      5.16 o
   4  -4   6       31.12       34.02      4.32 o
  -7  -3   6       14.14       15.21      2.17 o
  -6  -3   6        0.05       -0.08      0.70 o
  -5  -3   6       56.72       53.81      2.06 o
  -4  -3   6      145.76      127.84      2.75 o
  -3  -3   6       59.47       61.27      1.75 o
  -2  -3   6       76.44       73.60      1.80 o
  -1  -3   6        2.76        2.49      0.40 o
   0  -3   6      123.00      118.41      3.65 o
   1  -3   6      122.58      119.44      4.09 o
   2  -3   6       21.52       18.65      1.86 o
   3  -3   6       16.97       15.27      1.60 o
   4  -3   6        0.73       -0.66      1.64 o
  -7  -2   6       13.22       11.39      1.32 o
  -6  -2   6       26.78       27.04      1.42 o
  -5  -2   6       10.64       11.75      0.88 o
  -4  -2   6        8.15        7.43      0.78 o
  -3  -2   6      110.40       95.60      2.14 o
  -2  -2   6      119.15      112.32      2.15 o
  -1  -2   6        0.03       -0.22      0.34 o
   0  -2   6       34.68       34.81      1.89 o
   1  -2   6        6.78        5.83      1.04 o
   2  -2   6       39.16       38.91      1.71 o
   3  -2   6      106.53      100.39      3.58 o
   4  -2   6        4.95        6.19      3.61 o
  -8  -1   6       14.82       16.18      2.57 o
  -7  -1   6        4.50        4.64      1.01 o
  -6  -1   6      119.32      116.27      2.82 o
  -5  -1   6       19.30       15.23      1.21 o
  -4  -1   6      109.21       99.33      1.81 o
  -3  -1   6       47.46       46.87      1.54 o
  -2  -1   6      101.50      101.14      2.29 o
  -1  -1   6       16.54       16.21      1.07 o
   0  -1   6      109.69       98.44      5.02 o
   1  -1   6       50.01       49.17      1.69 o
   2  -1   6      127.94      124.19      3.90 o
   3  -1   6        1.22        2.43      0.96 o
   4  -1   6        0.74        0.13      1.01 o
  -8   0   6       33.90       37.89      2.19 o
  -7   0   6       40.54       36.45      1.78 o
  -6   0   6        4.38        3.11      0.85 o
  -5   0   6      143.77      130.64      2.46 o
  -4   0   6       45.37       41.64      1.33 o
  -3   0   6      114.48      108.32      2.42 o
  -2   0   6       18.48       18.81      1.23 o
  -1   0   6       24.14       25.89      0.92 o
   0   0   6        3.61        2.62      0.59 o
   1   0   6       74.54       69.93      1.96 o
   2   0   6       69.50       66.16      3.26 o
   3   0   6       25.70       22.10      4.84 o
   4   0   6        2.34        0.65      1.07 o
  -7   1   6       61.44       68.35      5.36 o
  -6   1   6       63.25       66.18      5.12 o
  -5   1   6      165.44      163.16      3.10 o
  -4   1   6      110.86      110.09      2.33 o
  -3   1   6       22.43       22.71      1.23 o
  -2   1   6       26.28       24.68      1.10 o
  -1   1   6      260.14      242.31      3.84 o
   0   1   6        3.58        3.67      0.71 o
   1   1   6      150.54      146.41      3.54 o
   2   1   6        1.71        1.98      0.80 o
   3   1   6       13.34       13.37      1.31 o
   4   1   6        3.87        3.05      1.18 o
  -8   2   6       12.05        3.61      2.63 o
  -7   2   6        0.21       -0.80      1.69 o
  -6   2   6       36.47       35.72      1.81 o
  -5   2   6       95.24       92.76      3.56 o
  -4   2   6        2.77        1.74      0.93 o
  -3   2   6       19.53       16.14      0.96 o
  -2   2   6        2.65        2.39      0.58 o
  -1   2   6        0.25       -0.08      0.54 o
   0   2   6        0.95        0.94      0.55 o
   1   2   6       33.55       31.49      1.61 o
   2   2   6       32.91       28.46      3.37 o
   3   2   6        0.58        0.18      0.93 o
   4   2   6        8.59        9.90      3.57 o
  -7   3   6       25.47       17.17      3.43 o
  -6   3   6       47.47       55.59      3.04 o
  -5   3   6        0.00       -0.31      0.55 o
  -4   3   6        3.30        3.06      0.73 o
  -3   3   6        1.86        1.96      0.57 o
  -2   3   6       61.69       61.96      1.70 o
  -1   3   6       43.11       40.94      1.77 o
   0   3   6      205.51      204.15      3.68 o
   1   3   6       14.79       16.16      1.29 o
   2   3   6        0.07        0.19      0.88 o
   3   3   6        2.24        3.22      1.14 o
  -7   4   6       29.76       35.85      4.88 o
  -6   4   6       69.38       65.41      6.05 o
  -5   4   6       17.11       14.90      2.18 o
  -4   4   6        0.27        0.29      0.55 o
  -3   4   6       17.88       20.67      1.53 o
  -2   4   6        0.72        0.53      0.55 o
  -1   4   6       37.07       36.29      1.51 o
   0   4   6       35.01       28.90      1.59 o
   1   4   6      103.64       97.67      5.08 o
   2   4   6        0.39        0.91      0.93 o
   3   4   6       26.86       31.82      3.00 o
  -6   5   6        0.08       -0.80      2.06 o
  -5   5   6        4.12        4.99      1.54 o
  -4   5   6       36.29       38.22      2.08 o
  -3   5   6        9.01        8.27      1.00 o
  -2   5   6       21.91       19.38      1.31 o
  -1   5   6       53.02       51.86      1.95 o
   0   5   6       12.45       11.35      1.36 o
   1   5   6        2.22        2.92      1.02 o
   2   5   6        3.27        5.73      3.32 o
  -6   6   6        0.53       -0.23      2.53 o
  -5   6   6        3.00       -1.27      2.11 o
  -4   6   6        0.02        0.62      0.97 o
  -3   6   6       11.56       12.23      1.48 o
  -2   6   6        7.41        6.78      1.57 o
  -1   6   6       20.55       22.39      1.81 o
   0   6   6       19.34       20.98      2.29 o
   1   6   6        9.12        9.97      1.89 o
  -4   7   6        0.03       -1.00      1.00 o
  -3   7   6       42.93       48.67      3.44 o
  -2   7   6       35.46       34.34      2.92 o
  -1   7   6        7.14        8.02      2.53 o
   0   7   6       25.86       20.46      3.52 o
  -3  -7   7        0.27       -0.15      0.99 o
  -2  -7   7       18.58       15.44      2.72 o
  -1  -7   7       16.65       17.46      3.19 o
   0  -7   7        2.46        3.73      1.53 o
  -5  -6   7        1.43        1.63      1.09 o
  -4  -6   7        4.17        1.93      1.07 o
  -3  -6   7        0.51        0.40      0.78 o
  -2  -6   7       30.42       32.77      3.09 o
  -1  -6   7       17.67       21.20      2.17 o
   0  -6   7       83.86       83.43      5.26 o
   1  -6   7        0.41        0.79      1.24 o
   2  -6   7        7.87       11.13      2.02 o
  -6  -5   7       43.93       52.88      5.40 o
  -5  -5   7       13.62       14.27      1.41 o
  -4  -5   7        0.21        0.27      0.73 o
  -3  -5   7       13.72       12.26      1.07 o
  -2  -5   7        7.14        7.16      0.83 o
  -1  -5   7        6.76        6.90      0.76 o
   0  -5   7       20.04       20.13      2.35 o
   1  -5   7       41.50       48.54      8.21 o
   2  -5   7       18.67       19.94      3.47 o
  -6  -4   7        1.37        1.94      1.07 o
  -5  -4   7        4.92        5.80      1.02 o
  -4  -4   7        0.95        0.17      0.69 o
  -3  -4   7       17.31       16.73      1.14 o
  -2  -4   7       50.60       50.32      1.63 o
  -1  -4   7       30.54       26.12      1.37 o
   0  -4   7        1.57        1.14      1.01 o
   1  -4   7       13.47       12.39      2.63 o
   2  -4   7       19.78       15.72      3.10 o
   3  -4   7        1.79        3.33      1.97 o
  -7  -3   7       22.99       24.08      2.15 o
  -6  -3   7        0.31        0.47      0.82 o
  -5  -3   7       17.57       13.31      1.11 o
  -4  -3   7        0.07        0.14      0.56 o
  -3  -3   7        0.52        0.54      0.53 o
  -2  -3   7        6.75        6.60      0.86 o
  -1  -3   7      171.64      163.75      3.62 o
   0  -3   7       17.67       17.69      1.69 o
   1  -3   7       20.15       23.94      2.12 o
   2  -3   7        1.21        1.31      1.04 o
   3  -3   7       22.08       18.77      3.28 o
  -7  -2   7        0.50        0.59      1.01 o
  -6  -2   7       21.33       21.53      1.56 o
  -5  -2   7        5.89        5.01      0.99 o
  -4  -2   7       57.22       54.38      1.72 o
  -3  -2   7        8.08        6.24      0.72 o
  -2  -2   7      198.00      194.82      4.23 o
  -1  -2   7        7.58        5.36      0.76 o
   0  -2   7       75.62       69.52      4.01 o
   1  -2   7        1.03       -0.99      1.08 o
   2  -2   7       16.49       13.96      1.74 o
   3  -2   7       13.47       16.77      2.03 o
  -7  -1   7        0.10       -0.24      0.97 o
  -6  -1   7        0.00        0.27      0.59 o
  -5  -1   7       27.36       26.17      1.13 o
  -4  -1   7        6.24        6.30      0.93 o
  -3  -1   7       17.42       15.19      1.29 o
  -2  -1   7       59.51       50.82      1.83 o
  -1  -1   7       73.99       60.36      3.53 o
   0  -1   7       85.76       86.90      3.31 o
   1  -1   7        0.08        0.75      0.66 o
   2  -1   7        8.26        8.04      2.18 o
   3  -1   7        0.16        1.00      1.03 o
  -7   0   7        7.96        6.28      1.09 o
  -6   0   7       16.56       15.15      1.41 o
  -5   0   7        0.04       -0.11      0.61 o
  -4   0   7       10.59        8.52      1.06 o
  -3   0   7      172.94      163.64      3.26 o
  -2   0   7        3.11        3.74      0.65 o
  -1   0   7        0.61        0.43      0.50 o
   0   0   7        9.49        9.60      1.25 o
   1   0   7        9.48        8.57      1.46 o
   2   0   7        0.28        0.82      1.18 o
   3   0   7       10.63       13.68      1.73 o
  -7   1   7        3.43        5.19      1.25 o
  -6   1   7        1.18        1.76      0.77 o
  -5   1   7        0.98        0.75      0.59 o
  -4   1   7        1.32        0.41      0.57 o
  -3   1   7       89.64       87.73      2.08 o
  -2   1   7       55.82       52.87      2.10 o
  -1   1   7       14.28       13.38      1.02 o
   0   1   7       26.57       33.28      1.83 o
   1   1   7       29.50       30.02      1.96 o
   2   1   7        0.23       -0.21      0.97 o
   3   1   7       19.86       26.58      2.20 o
  -7   2   7       16.46       20.18      2.35 o
  -6   2   7       22.61       23.09      1.59 o
  -5   2   7       14.71       14.58      1.27 o
  -4   2   7      269.93      265.03      5.11 o
  -3   2   7        2.35        3.09      0.67 o
  -2   2   7       16.53       16.70      1.28 o
  -1   2   7       61.50       60.04      1.92 o
   0   2   7       91.22       87.22      2.44 o
   1   2   7        8.10        9.30      1.51 o
   2   2   7        6.47        7.66      1.34 o
   3   2   7       17.90       18.21      3.89 o
  -7   3   7        5.19        3.60      1.51 o
  -6   3   7        8.16        9.68      1.77 o
  -5   3   7       18.85       19.14      2.16 o
  -4   3   7       44.79       45.13      3.05 o
  -3   3   7       75.02       74.07      2.01 o
  -2   3   7       54.55       57.22      1.82 o
  -1   3   7        5.24        5.72      1.02 o
   0   3   7        4.73        4.42      1.00 o
   1   3   7        2.20        1.83      0.92 o
   2   3   7       35.61       37.95      4.74 o
  -6   4   7       14.89       17.57      2.19 o
  -5   4   7       46.58       56.64      7.23 o
  -4   4   7        4.18        3.02      1.31 o
  -3   4   7        2.35        2.81      0.79 o
  -2   4   7       46.66       51.97      2.42 o
  -1   4   7        5.85        7.18      1.12 o
   0   4   7        8.93        8.24      3.12 o
   1   4   7       24.91       28.72      2.62 o
   2   4   7       12.14       11.68      2.86 o
  -6   5   7        5.78        3.05      2.67 o
  -5   5   7       61.18       74.42      4.34 o
  -4   5   7        7.21        9.99      1.81 o
  -3   5   7       36.23       32.92      2.13 o
  -2   5   7        6.42        6.37      1.22 o
  -1   5   7       51.27       48.26      3.17 o
   0   5   7        9.07        6.88      1.62 o
   1   5   7       12.11       12.53      2.96 o
  -5   6   7        4.49        5.60      2.21 o
  -4   6   7       27.08       28.86      6.22 o
  -3   6   7       13.63       13.88      2.51 o
  -2   6   7        3.28        2.89      1.49 o
  -1   6   7        1.46        1.00      1.32 o
   0   6   7        0.77        0.42      2.06 o
  -3  -6   8        0.07        0.30      0.86 o
  -1  -6   8       33.18       38.93      3.06 o
   0  -6   8        0.74       -0.23      1.29 o
  -5  -5   8        0.04       -0.20      1.25 o
  -4  -5   8        3.95        3.78      0.90 o
  -3  -5   8       29.33       32.86      1.69 o
  -2  -5   8       32.68       35.88      1.93 o
  -1  -5   8        5.20        3.51      1.07 o
   0  -5   8        1.22        1.22      1.64 o
   1  -5   8       16.28       16.00      3.28 o
  -6  -4   8        1.85        2.91      2.21 o
  -5  -4   8       30.43       27.42      1.84 o
  -4  -4   8        0.85        1.32      0.69 o
  -3  -4   8       44.37       49.71      1.83 o
  -2  -4   8        2.87        2.22      0.94 o
  -1  -4   8       48.33       48.13      1.75 o
   0  -4   8        7.24        8.29      1.90 o
   1  -4   8        7.49        5.72      2.21 o
   2  -4   8        2.10        1.83      2.02 o
  -6  -3   8        4.15        3.11      1.14 o
  -5  -3   8       35.90       36.21      1.81 o
  -4  -3   8       75.61       74.10      2.23 o
  -3  -3   8        9.41       10.51      1.21 o
  -2  -3   8       10.79       11.49      0.93 o
  -1  -3   8       20.11       22.10      1.26 o
   0  -3   8       51.64       61.94      4.41 o
   1  -3   8        2.74        5.24      1.48 o
   2  -3   8       40.52       41.29      4.74 o
  -6  -2   8        0.61        1.20      0.77 o
  -5  -2   8        6.48        7.40      1.50 o
  -4  -2   8       13.09       15.13      1.26 o
  -3  -2   8       10.94       13.23      1.15 o
  -2  -2   8       13.36       14.16      1.26 o
  -1  -2   8        0.69        0.69      0.57 o
   0  -2   8        0.08        0.29      1.22 o
   1  -2   8        7.58        6.01      1.92 o
   2  -2   8        0.58       -0.96      0.96 o
  -7  -1   8        1.63        2.37      1.12 o
  -6  -1   8        0.24        0.56      0.70 o
  -5  -1   8        8.97        7.69      1.05 o
  -4  -1   8       13.42       14.89      1.25 o
  -3  -1   8       11.80        9.76      1.30 o
  -2  -1   8        6.85        4.18      0.86 o
  -1  -1   8       29.56       25.41      1.58 o
   0  -1   8        2.74        0.27      0.91 o
   1  -1   8       64.68       69.03      4.74 o
   2  -1   8        1.55        1.64      1.15 o
  -7   0   8        7.34        6.30      1.49 o
  -6   0   8       24.98       27.20      1.66 o
  -5   0   8       96.99      104.29      2.98 o
  -4   0   8       11.95       11.97      1.14 o
  -3   0   8       33.84       34.01      1.51 o
  -2   0   8       26.76       28.88      1.41 o
  -1   0   8       37.74       37.23      3.24 o
   0   0   8        3.86        4.29      0.95 o
   1   0   8        5.76        3.60      1.27 o
   2   0   8       25.40       30.13      3.80 o
  -7   1   8        1.29        2.41      1.03 o
  -6   1   8       11.84       12.46      1.33 o
  -5   1   8        5.97        5.50      1.00 o
  -4   1   8        1.31        1.19      1.36 o
  -3   1   8        7.43        7.35      0.92 o
  -2   1   8       15.34       14.18      1.13 o
  -1   1   8       23.98       27.58      1.53 o
   0   1   8       21.52       20.43      2.10 o
   1   1   8        0.52        1.29      1.06 o
  -7   2   8       18.14       19.84      1.94 o
  -6   2   8       16.90       18.18      1.52 o
  -5   2   8        2.99        3.90      1.10 o
  -4   2   8        1.16        0.77      0.88 o
  -3   2   8       18.47       18.62      1.38 o
  -2   2   8       14.37       10.50      1.54 o
  -1   2   8       13.71       12.82      1.51 o
   0   2   8        8.13        9.66      1.26 o
   1   2   8       22.00       21.49      2.24 o
   2   2   8        0.00       -1.69      1.83 o
  -6   3   8        0.28       -0.61      1.62 o
  -5   3   8        3.86        4.71      1.04 o
  -4   3   8       36.65       33.87      2.20 o
  -3   3   8        0.72        0.17      0.70 o
  -2   3   8        3.11        3.46      0.96 o
  -1   3   8       23.46       21.67      1.78 o
   0   3   8       27.74       23.05      1.86 o
   1   3   8        0.04        0.75      1.29 o
  -6   4   8        1.13        0.86      1.67 o
  -5   4   8       31.27       33.32      2.97 o
  -4   4   8        1.43        2.83      1.08 o
  -3   4   8       24.85       24.32      2.30 o
  -2   4   8        0.02       -0.03      0.80 o
  -1   4   8        2.61        0.85      0.95 o
   0   4   8       16.32       19.51      2.29 o
  -5   5   8        7.50        6.88      1.82 o
  -4   5   8       19.18       22.38      2.53 o
  -3   5   8        3.20        4.35      1.21 o
  -2   5   8       10.22       11.89      1.58 o
  -1   5   8        3.20        1.46      1.37 o
  -3  -5   9        2.18        2.52      3.19 o
  -2  -5   9        0.92        1.29      2.37 o
  -1  -5   9        1.43        1.83      1.92 o
  -4  -4   9        0.35        1.95      1.07 o
  -3  -4   9       10.88       12.92      1.59 o
  -2  -4   9       33.78       35.00      3.58 o
  -1  -4   9        0.02       -0.63      0.63 o
   0  -4   9        0.41        0.27      0.88 o
  -5  -3   9        0.65        0.77      0.99 o
  -4  -3   9        7.80        8.97      1.43 o
  -3  -3   9        7.12        9.36      1.37 o
  -2  -3   9        0.06       -0.07      0.58 o
  -1  -3   9       18.91       17.68      1.39 o
   0  -3   9        0.46        0.19      1.74 o
   1  -3   9        2.47        3.17      1.46 o
  -6  -2   9        3.13        4.52      2.18 o
  -5  -2   9        1.49        1.31      1.16 o
  -4  -2   9       58.39       62.62      3.40 o
  -3  -2   9       17.04       17.39      1.80 o
  -2  -2   9        7.62        5.45      1.20 o
  -1  -2   9       17.46       19.73      1.63 o
   0  -2   9       39.54       36.84      4.13 o
   1  -2   9        0.93        1.64      1.83 o
  -6  -1   9       17.64       20.82      2.39 o
  -5  -1   9        1.39        1.28      0.84 o
  -4  -1   9        4.13        5.50      1.05 o
  -3  -1   9        1.92        1.91      1.13 o
  -2  -1   9        0.18        0.02      0.74 o
  -1  -1   9        4.99        6.03      1.01 o
   0  -1   9       19.90       19.53      1.64 o
  -6   0   9        0.33       -0.03      0.99 o
  -5   0   9        6.95        6.55      1.12 o
  -4   0   9        9.67       12.65      1.28 o
  -3   0   9        2.67        2.91      1.44 o
  -2   0   9        2.86        3.24      0.81 o
  -1   0   9        6.73        6.24      1.10 o
   0   0   9        0.02       -0.81      0.81 o
  -6   1   9        1.28        0.89      1.30 o
  -5   1   9       55.22       65.48      4.44 o
  -4   1   9       22.01       22.06      2.29 o
  -3   1   9        0.76        1.31      0.82 o
  -2   1   9       16.95       23.49      1.81 o
  -1   1   9        2.46        1.28      1.15 o
   0   1   9       11.54       12.06      1.77 o
   1   1   9       12.37       15.16      2.96 o
  -6   2   9       28.46       29.32      3.19 o
  -5   2   9        0.53        1.33      0.95 o
  -4   2   9       29.02       29.99      2.23 o
  -3   2   9        6.52        6.85      1.25 o
  -2   2   9       12.13       10.67      1.43 o
  -1   2   9       12.92       12.27      1.50 o
   0   2   9        0.81       -0.35      1.15 o
  -5   3   9        3.36        3.14      1.15 o
  -4   3   9        2.12        2.47      1.14 o
  -3   3   9       29.60       32.79      2.22 o
  -2   3   9        0.30        0.22      0.97 o
  -1   3   9       21.11       21.54      4.58 o
  -4   4   9        7.40        9.48      1.57 o
  -3   4   9        0.49       -0.84      0.87 o
  -2   4   9        2.34       -0.09      1.83 o
  -3  -3  10       21.88       25.81      3.66 o
  -2  -3  10        7.21       10.09      1.64 o
  -4  -2  10        9.30        2.44      2.16 o
  -3  -2  10       13.56       13.47      2.91 o
  -2  -2  10        2.09        3.43      1.11 o
  -1  -2  10       34.28       36.84      2.86 o
  -4  -1  10        1.88        1.60      2.06 o
  -3  -1  10        6.57        4.46      2.21 o
  -2  -1  10        0.10       -0.70      0.95 o
  -1  -1  10       11.37       14.82      2.98 o
  -4   0  10        7.96        8.68      2.53 o
  -3   0  10        0.62        0.99      1.04 o
  -2   0  10        3.07        3.33      1.18 o
  -1   0  10        0.14       -0.31      2.46 o
  -4   1  10        1.33        0.61      1.97 o
  -3   1  10        0.41        0.41      1.25 o
  -2   1  10       21.08       29.10      2.57 o
  -3   2  10        1.50        2.16      1.39 o
 
